# Supplementary material for: Tetra­butyl­ammonium bis­[4,4′-dimethyl-2,2′-(3,7-dimethyl-1H-4,2,1-benzothiaza­siline-1,1-di­yl)dibenzene­thiol­ato]vanadium(III) acetonitrile tetra­solvate
Source: Acta Crystallogr Sect E Struct Rep Online. 2010 Jun 26;66(Pt 7):m844. doi: 10.1107/S1600536810022014 (PMC3006863; doi:10.1107/S1600536810022014)
Supplement: Supplementary file 1 [file e-66-0m844-sup1.cif]

##############################################################################
###                                                                        ###
###        Electronic paper (Acta Crystallographica Section E)             ###
###                                                                        ###
##############################################################################
#                                                                            #
# This CIF contains the data in a paper accepted for publication in Acta     #
# Crystallographica Section E. It conforms to the requirements of Notes      #
# for Authors for Section E, and has been peer reviewed under the auspices   #
# of the IUCr Commission on Journals.                                        #
#                                                                            #
# Full details of the Crystallographic Information File format               #
# are given in the paper "The Crystallographic Information File (CIF):       #
# a New Standard Archive File for Crystallography" by S. R. Hall, F. H.      #
# Allen and I. D. Brown [Acta Cryst. (1991), A47, 655-685].                  #
#                                                                            #
# The current version of the core CIF dictionary is obtainable from          #
# ftp://ftp.iucr.org/pub/cif_core.dic. The current version number is 2.4.    #
#                                                                            #
# Software is freely available for graphical display of the structure(s) in  #
# this CIF.  For information consult the CIF home page http://www.iucr.org/  #
# cif/home.html                                                              #
#                                                                            #
# This file may be used for bona fide research purposes within the           #
# scientific community so long as proper attribution is given to the journal # 
# article from which it was obtained.                                        #
#                                                                            #
##############################################################################
                                             
data_I
_audit_creation_method     SHELXL-97
_chemical_name_systematic
;
Tetrabutylammonium bis[4,4'-dimethyl-2,2'-(3,7-dimethyl-1<i>H</i>-
4,2,1-benzothiazasiline-1,1-diyl)dibenzenethiolato]vanadium(III)
acetonitrile tetrasolvate
;
_chemical_name_common     ?
_chemical_formula_moiety     'C16 H36 N +, C46 H42 N2 S6 Si2 V -, 4(C2 H3 N)'
_chemical_formula_sum     'C70 H90 N7 S6 Si2 V'
_chemical_formula_iupac     '(C16 H36 N) [V (C23 H21 N1 S3 Si1)2], 4C2 H3 N'
_chemical_formula_weight     1328.97
_chemical_melting_point     ?
_symmetry_cell_setting     monoclinic
_symmetry_space_group_name_H-M     'C 2/c'
_symmetry_space_group_name_Hall     '-C 2yc'
loop_
    _symmetry_equiv_pos_as_xyz
    'x, y, z'
    '-x, y, -z+1/2'
    'x+1/2, y+1/2, z'
    '-x+1/2, y+1/2, -z+1/2'
    '-x, -y, -z'
    'x, -y, z-1/2'
    '-x+1/2, -y+1/2, -z'
    'x+1/2, -y+1/2, z-1/2'
_cell_length_a     27.0867(16)
_cell_length_b     14.6525(9)
_cell_length_c     22.0590(13)
_cell_angle_alpha     90.00
_cell_angle_beta     126.3590(10)
_cell_angle_gamma     90.00
_cell_volume     7050.5(7)
_cell_formula_units_Z     4
_cell_measurement_reflns_used     5232
_cell_measurement_theta_min     2.32
_cell_measurement_theta_max     28.14
_cell_measurement_temperature     200(2)
_exptl_crystal_description     block
_exptl_crystal_colour     'deep purple'
_exptl_crystal_size_max     0.50
_exptl_crystal_size_mid     0.50
_exptl_crystal_size_min     0.40
_exptl_crystal_density_diffrn     1.252
_exptl_crystal_density_meas     ?
_exptl_crystal_density_method     'not measured'
_exptl_crystal_F_000     2824
_exptl_absorpt_coefficient_mu     0.398
_exptl_absorpt_correction_type     multi-scan
_exptl_absorpt_process_details     '(<i>SADABS</i>; Bruker, 2004)'
_exptl_absorpt_correction_T_min     0.490
_exptl_absorpt_correction_T_max     1.000
_exptl_special_details
;
;
_diffrn_ambient_temperature     200(2)
_diffrn_radiation_type     MoK\a
_diffrn_radiation_wavelength     0.71073
_diffrn_radiation_source     'fine-focus sealed tube'
_diffrn_radiation_monochromator     graphite
_diffrn_measurement_device_type     'Bruker APEXII CCD area-detector'
_diffrn_measurement_method     '\f and \w scans'
_diffrn_detector_area_resol_mean     ?
_diffrn_reflns_number     26980
_diffrn_reflns_av_R_equivalents     0.0628
_diffrn_reflns_av_sigmaI/netI     0.0747
_diffrn_reflns_theta_min     1.67
_diffrn_reflns_theta_max     28.41
_diffrn_reflns_theta_full     28.41
_diffrn_measured_fraction_theta_max     0.996
_diffrn_measured_fraction_theta_full     0.996
_diffrn_reflns_limit_h_min     -33
_diffrn_reflns_limit_h_max     36
_diffrn_reflns_limit_k_min     -19
_diffrn_reflns_limit_k_max     19
_diffrn_reflns_limit_l_min     -28
_diffrn_reflns_limit_l_max     29
_diffrn_standards_number     0
_diffrn_standards_interval_count     .
_diffrn_standards_interval_time     .
_diffrn_standards_decay_%     ?
_refine_special_details
;
Refinement of <i>F</i>^2^ against ALL reflections. The weighted <i>R</i>-factor
wR and goodness of fit <i>S</i> are based on <i>F</i>^2^, conventional
<i>R</i>-factors <i>R</i> are based on <i>F</i>, with <i>F</i> set to zero for
negative <i>F</i>^2^. The threshold expression of <i>F</i>^2^ >
\s(<i>F</i>^2^) is used only for calculating <i>R</i>-factors(gt) etc. and is
not relevant to the choice of reflections for refinement. <i>R</i>-factors
based on <i>F</i>^2^ are statistically about twice as large as those based on
<i>F</i>, and <i>R</i>- factors based on ALL data will be even larger.
;
_reflns_number_total     8840
_reflns_number_gt     5635
_reflns_threshold_expression     I>2\s(I)
_refine_ls_structure_factor_coef     Fsqd
_refine_ls_matrix_type     full
_refine_ls_R_factor_all     0.0999
_refine_ls_R_factor_gt     0.0527
_refine_ls_wR_factor_gt     0.1230
_refine_ls_wR_factor_ref     0.1437
_refine_ls_goodness_of_fit_ref     1.052
_refine_ls_restrained_S_all     1.052
_refine_ls_number_reflns     8840
_refine_ls_number_parameters     396
_refine_ls_number_restraints     0
_refine_ls_number_constraints     0
_refine_ls_hydrogen_treatment     constr
_refine_ls_weighting_scheme     calc
_refine_ls_weighting_details
         'calc w=1/[\s^2^(Fo^2^)+(0.0702P)^2^+1.1431P] where P=(Fo^2^+2Fc^2^)/3'
_atom_sites_solution_hydrogens     geom
_atom_sites_solution_primary     direct
_atom_sites_solution_secondary     difmap
_refine_ls_shift/su_max     0.001
_refine_ls_shift/su_mean     0.000
_refine_diff_density_max     0.664
_refine_diff_density_min     -0.439
_refine_ls_extinction_method     none
_refine_ls_extinction_coef     ?
loop_
    _atom_type_symbol
    _atom_type_description
    _atom_type_scat_dispersion_real
    _atom_type_scat_dispersion_imag
    _atom_type_scat_source
    'C' 'C' 0.0033 0.0016
                         'International Tables Vol C Tables 4.2.6.8 and 6.1.1.4'
    'H' 'H' 0.0000 0.0000
                         'International Tables Vol C Tables 4.2.6.8 and 6.1.1.4'
    'N' 'N' 0.0061 0.0033
                         'International Tables Vol C Tables 4.2.6.8 and 6.1.1.4'
    'Si' 'Si' 0.0817 0.0704
                         'International Tables Vol C Tables 4.2.6.8 and 6.1.1.4'
    'S' 'S' 0.1246 0.1234
                         'International Tables Vol C Tables 4.2.6.8 and 6.1.1.4'
    'V' 'V' 0.3005 0.5294
                         'International Tables Vol C Tables 4.2.6.8 and 6.1.1.4'
_computing_data_collection     'APEX2 (Bruker, 2004)'
_computing_cell_refinement     'SAINT (Bruker, 2004)'
_computing_data_reduction     'SAINT (Bruker, 2004)'
_computing_structure_solution     'SHELXS97 (Sheldrick, 2008)'
_computing_structure_refinement     'SHELXL97 (Sheldrick, 2008)'
_computing_molecular_graphics     'SHELXTL (Sheldrick, 2008)'
_computing_publication_material     'SHELXTL (Sheldrick, 2008)'
loop_
    _atom_site_type_symbol
    _atom_site_label
    _atom_site_fract_x
    _atom_site_fract_y
    _atom_site_fract_z
    _atom_site_U_iso_or_equiv
    _atom_site_adp_type
    _atom_site_calc_flag
    _atom_site_refinement_flags
    _atom_site_occupancy
    _atom_site_disorder_assembly
    _atom_site_disorder_group
    V V1 0.5000 0.0000 0.5000 0.02112(15) Uani d S 1 . .
    Si Si1 0.47274(3) 0.21699(5) 0.46284(4) 0.02117(16) Uani d . 1 . .
    S S1 0.57178(3) 0.05741(5) 0.47806(4) 0.02504(16) Uani d . 1 . .
    S S2 0.53127(3) 0.09662(5) 0.60866(4) 0.02710(16) Uani d . 1 . .
    S S3 0.32852(3) 0.19171(5) 0.31598(4) 0.03403(18) Uani d . 1 . .
    N N1 0.43811(10) 0.10819(14) 0.42448(12) 0.0222(5) Uani d . 1 . .
    N N2 0.5000 0.1548(2) 0.2500 0.0255(7) Uani d S 1 . .
    N N3 0.2424(3) 0.3201(5) 0.3810(3) 0.182(4) Uani d . 1 . .
    N N4 0.2660(2) 0.5583(4) 0.1270(3) 0.125(2) Uani d . 1 . .
    C C11 0.55730(12) 0.23091(18) 0.51487(14) 0.0237(5) Uani d . 1 . .
    C C12 0.58127(12) 0.31516(19) 0.55119(15) 0.0271(6) Uani d . 1 . .
    H H12A 0.5547 0.3575 0.5489 0.033 Uiso calc R 1 . .
    C C13 0.64280(13) 0.3384(2) 0.59036(16) 0.0294(6) Uani d . 1 . .
    C C14 0.68221(13) 0.2732(2) 0.59387(16) 0.0316(6) Uani d . 1 . .
    H H14A 0.7236 0.2868 0.6193 0.038 Uiso calc R 1 . .
    C C15 0.66030(13) 0.1887(2) 0.55997(16) 0.0298(6) Uani d . 1 . .
    H H15A 0.6874 0.1460 0.5637 0.036 Uiso calc R 1 . .
    C C16 0.59806(12) 0.16615(18) 0.52012(14) 0.0242(5) Uani d . 1 . .
    C C17 0.66594(14) 0.4308(2) 0.62743(18) 0.0395(7) Uani d . 1 . .
    H H17A 0.6356 0.4595 0.6304 0.059 Uiso calc R 1 . .
    H H17B 0.6737 0.4681 0.5982 0.059 Uiso calc R 1 . .
    H H17C 0.7032 0.4232 0.6772 0.059 Uiso calc R 1 . .
    C C21 0.45354(12) 0.24289(18) 0.52897(15) 0.0232(5) Uani d . 1 . .
    C C22 0.41580(12) 0.31461(19) 0.52041(16) 0.0274(6) Uani d . 1 . .
    H H22A 0.3971 0.3513 0.4778 0.033 Uiso calc R 1 . .
    C C23 0.40540(13) 0.3326(2) 0.57407(17) 0.0320(7) Uani d . 1 . .
    C C24 0.43478(14) 0.2781(2) 0.63787(17) 0.0346(7) Uani d . 1 . .
    H H24A 0.4294 0.2902 0.6750 0.042 Uiso calc R 1 . .
    C C25 0.47203(14) 0.20590(19) 0.64746(16) 0.0308(6) Uani d . 1 . .
    H H25A 0.4908 0.1699 0.6905 0.037 Uiso calc R 1 . .
    C C26 0.48153(13) 0.18693(18) 0.59321(15) 0.0253(6) Uani d . 1 . .
    C C27 0.36400(16) 0.4096(2) 0.5628(2) 0.0491(9) Uani d . 1 . .
    H H27A 0.3652 0.4161 0.6070 0.074 Uiso calc R 1 . .
    H H27B 0.3228 0.3966 0.5202 0.074 Uiso calc R 1 . .
    H H27C 0.3776 0.4653 0.5541 0.074 Uiso calc R 1 . .
    C C31 0.43356(12) 0.29874(18) 0.38172(15) 0.0235(5) Uani d . 1 . .
    C C32 0.46213(13) 0.37586(18) 0.37750(16) 0.0276(6) Uani d . 1 . .
    H H32A 0.5037 0.3847 0.4153 0.033 Uiso calc R 1 . .
    C C33 0.43175(14) 0.43956(19) 0.31998(17) 0.0322(6) Uani d . 1 . .
    C C34 0.36973(15) 0.4254(2) 0.26367(17) 0.0359(7) Uani d . 1 . .
    H H34A 0.3481 0.4678 0.2250 0.043 Uiso calc R 1 . .
    C C35 0.33984(14) 0.3497(2) 0.26423(16) 0.0336(7) Uani d . 1 . .
    H H35A 0.2985 0.3406 0.2256 0.040 Uiso calc R 1 . .
    C C36 0.37176(13) 0.28682(19) 0.32289(15) 0.0278(6) Uani d . 1 . .
    C C37 0.46425(16) 0.5222(2) 0.3187(2) 0.0464(8) Uani d . 1 . .
    H H37A 0.5077 0.5119 0.3508 0.070 Uiso calc R 1 . .
    H H37B 0.4547 0.5745 0.3362 0.070 Uiso calc R 1 . .
    H H37C 0.4510 0.5329 0.2682 0.070 Uiso calc R 1 . .
    C C41 0.34431(13) 0.01434(19) 0.34091(16) 0.0304(6) Uani d . 1 . .
    H H41A 0.3674 -0.0339 0.3763 0.046 Uiso calc R 1 . .
    H H41B 0.3359 -0.0011 0.2933 0.046 Uiso calc R 1 . .
    H H41C 0.3064 0.0224 0.3348 0.046 Uiso calc R 1 . .
    C C42 0.38056(12) 0.10112(18) 0.36956(15) 0.0256(6) Uani d . 1 . .
    C C51 0.68030(15) 0.3592(2) 0.43581(19) 0.0455(8) Uani d . 1 . .
    H H51A 0.6921 0.4068 0.4720 0.068 Uiso calc R 1 . .
    H H51B 0.6849 0.3804 0.3983 0.068 Uiso calc R 1 . .
    H H51C 0.7059 0.3068 0.4607 0.068 Uiso calc R 1 . .
    C C52 0.61384(14) 0.3336(2) 0.39858(17) 0.0337(7) Uani d . 1 . .
    H H52A 0.6092 0.3133 0.4368 0.040 Uiso calc R 1 . .
    H H52B 0.5883 0.3871 0.3745 0.040 Uiso calc R 1 . .
    C C53 0.59212(15) 0.2588(2) 0.34048(17) 0.0363(7) Uani d . 1 . .
    H H53A 0.6235 0.2122 0.3602 0.044 Uiso calc R 1 . .
    H H53B 0.5855 0.2840 0.2956 0.044 Uiso calc R 1 . .
    C C54 0.53288(13) 0.21578(19) 0.31999(15) 0.0289(6) Uani d . 1 . .
    H H54A 0.5051 0.2642 0.3119 0.035 Uiso calc R 1 . .
    H H54B 0.5420 0.1797 0.3624 0.035 Uiso calc R 1 . .
    C C55 0.31405(18) 0.0422(3) 0.1459(2) 0.0661(11) Uani d . 1 . .
    H H55A 0.2820 0.0107 0.1438 0.099 Uiso calc R 1 . .
    H H55B 0.3003 0.0574 0.0958 0.099 Uiso calc R 1 . .
    H H55C 0.3243 0.0972 0.1748 0.099 Uiso calc R 1 . .
    C C56 0.36886(16) -0.0172(2) 0.18187(19) 0.0450(8) Uani d . 1 . .
    H H56A 0.3578 -0.0732 0.1531 0.054 Uiso calc R 1 . .
    H H56B 0.3819 -0.0332 0.2320 0.054 Uiso calc R 1 . .
    C C57 0.42201(15) 0.0271(2) 0.18751(18) 0.0384(7) Uani d . 1 . .
    H H57A 0.4069 0.0578 0.1405 0.046 Uiso calc R 1 . .
    H H57B 0.4507 -0.0197 0.1956 0.046 Uiso calc R 1 . .
    C C58 0.45487(14) 0.09565(19) 0.25166(16) 0.0302(6) Uani d . 1 . .
    H H58A 0.4247 0.1346 0.2490 0.036 Uiso calc R 1 . .
    H H58B 0.4766 0.0630 0.2991 0.036 Uiso calc R 1 . .
    C C61 0.1622(2) 0.2502(4) 0.2518(2) 0.0830(15) Uani d . 1 . .
    H H61A 0.1721 0.2621 0.2173 0.124 Uiso calc R 1 . .
    H H61B 0.1229 0.2761 0.2324 0.124 Uiso calc R 1 . .
    H H61C 0.1611 0.1855 0.2577 0.124 Uiso calc R 1 . .
    C C62 0.2073(3) 0.2900(4) 0.3223(3) 0.106(2) Uani d . 1 . .
    C C63 0.18371(17) 0.6328(3) 0.0028(2) 0.0598(10) Uani d . 1 . .
    H H63A 0.1721 0.6895 0.0129 0.090 Uiso calc R 1 . .
    H H63B 0.1487 0.5934 -0.0250 0.090 Uiso calc R 1 . .
    H H63C 0.1990 0.6443 -0.0261 0.090 Uiso calc R 1 . .
    C C64 0.22959(19) 0.5909(3) 0.0711(3) 0.0625(11) Uani d . 1 . .
loop_
    _atom_site_aniso_label
    _atom_site_aniso_U_11
    _atom_site_aniso_U_22
    _atom_site_aniso_U_33
    _atom_site_aniso_U_12
    _atom_site_aniso_U_13
    _atom_site_aniso_U_23
    V1 0.0260(3) 0.0229(3) 0.0141(3) 0.0032(3) 0.0117(3) 0.0016(2)
    Si1 0.0233(4) 0.0242(4) 0.0162(3) 0.0026(3) 0.0117(3) 0.0012(3)
    S1 0.0306(4) 0.0265(3) 0.0223(3) 0.0039(3) 0.0181(3) 0.0017(3)
    S2 0.0351(4) 0.0260(4) 0.0160(3) 0.0032(3) 0.0129(3) 0.0003(3)
    S3 0.0243(4) 0.0312(4) 0.0345(4) 0.0040(3) 0.0108(3) 0.0033(3)
    N1 0.0252(12) 0.0269(12) 0.0144(10) 0.0021(9) 0.0116(10) 0.0003(9)
    N2 0.0369(19) 0.0229(16) 0.0215(16) 0.000 0.0198(15) 0.000
    N3 0.119(5) 0.178(6) 0.110(4) 0.088(4) -0.009(4) -0.069(4)
    N4 0.099(3) 0.198(6) 0.102(4) 0.087(4) 0.073(3) 0.093(4)
    C11 0.0256(14) 0.0292(14) 0.0162(13) 0.0025(11) 0.0124(11) 0.0034(11)
    C12 0.0289(15) 0.0309(15) 0.0209(13) 0.0012(11) 0.0144(12) 0.0000(11)
    C13 0.0311(15) 0.0346(16) 0.0215(14) -0.0039(12) 0.0151(13) -0.0008(12)
    C14 0.0260(15) 0.0408(17) 0.0239(14) -0.0023(12) 0.0126(13) 0.0037(13)
    C15 0.0288(15) 0.0338(16) 0.0263(15) 0.0077(12) 0.0160(13) 0.0083(12)
    C16 0.0266(14) 0.0298(14) 0.0160(13) 0.0022(11) 0.0126(12) 0.0041(11)
    C17 0.0369(18) 0.0411(18) 0.0369(18) -0.0092(14) 0.0199(15) -0.0101(15)
    C21 0.0239(14) 0.0263(14) 0.0209(13) -0.0046(10) 0.0141(12) -0.0034(11)
    C22 0.0271(14) 0.0278(14) 0.0275(15) -0.0012(11) 0.0162(13) -0.0039(12)
    C23 0.0341(16) 0.0327(16) 0.0370(17) -0.0072(12) 0.0253(15) -0.0137(13)
    C24 0.0466(19) 0.0355(16) 0.0354(17) -0.0084(13) 0.0319(16) -0.0125(13)
    C25 0.0436(17) 0.0271(15) 0.0258(15) -0.0093(12) 0.0229(14) -0.0054(12)
    C26 0.0322(15) 0.0238(14) 0.0238(14) -0.0052(11) 0.0186(13) -0.0060(11)
    C27 0.050(2) 0.050(2) 0.056(2) 0.0040(16) 0.036(2) -0.0153(18)
    C31 0.0277(14) 0.0261(14) 0.0188(13) 0.0050(11) 0.0149(12) 0.0001(11)
    C32 0.0318(15) 0.0284(15) 0.0248(14) 0.0047(11) 0.0179(13) 0.0002(11)
    C33 0.0439(18) 0.0263(15) 0.0272(15) 0.0069(13) 0.0215(14) 0.0028(12)
    C34 0.0473(19) 0.0285(16) 0.0236(15) 0.0116(13) 0.0164(15) 0.0064(12)
    C35 0.0324(16) 0.0293(16) 0.0239(15) 0.0079(12) 0.0084(13) 0.0001(12)
    C36 0.0319(15) 0.0270(14) 0.0232(14) 0.0052(11) 0.0156(13) 0.0004(11)
    C37 0.052(2) 0.0323(17) 0.051(2) 0.0036(15) 0.0284(18) 0.0137(16)
    C41 0.0319(16) 0.0314(16) 0.0246(15) -0.0008(12) 0.0149(13) -0.0018(12)
    C42 0.0286(15) 0.0304(15) 0.0192(13) 0.0030(11) 0.0149(12) -0.0006(11)
    C51 0.047(2) 0.0407(19) 0.0371(18) 0.0006(15) 0.0188(17) 0.0009(15)
    C52 0.0411(18) 0.0249(15) 0.0301(16) -0.0016(12) 0.0184(15) -0.0026(12)
    C53 0.0438(18) 0.0357(17) 0.0312(16) -0.0070(13) 0.0233(15) -0.0050(13)
    C54 0.0394(17) 0.0278(15) 0.0221(14) 0.0005(12) 0.0196(13) -0.0033(11)
    C55 0.049(2) 0.084(3) 0.060(3) -0.003(2) 0.030(2) 0.006(2)
    C56 0.052(2) 0.051(2) 0.0305(17) -0.0151(16) 0.0235(17) -0.0018(15)
    C57 0.053(2) 0.0337(16) 0.0347(17) -0.0107(14) 0.0294(17) -0.0064(14)
    C58 0.0423(17) 0.0268(14) 0.0285(15) -0.0020(12) 0.0248(14) 0.0015(12)
    C61 0.064(3) 0.118(4) 0.039(2) 0.026(3) 0.015(2) -0.011(3)
    C62 0.080(4) 0.124(5) 0.062(3) 0.056(3) 0.014(3) -0.027(3)
    C63 0.049(2) 0.065(3) 0.057(2) 0.0072(19) 0.027(2) 0.011(2)
    C64 0.058(3) 0.081(3) 0.061(3) 0.027(2) 0.042(2) 0.027(2)
_geom_special_details
;
All esds (except the esd in the dihedral angle between two l.s. planes) are
estimated using the full covariance matrix. The cell esds are taken into
account individually in the estimation of esds in distances, angles and
torsion angles; correlations between esds in cell parameters are only used
when they are defined by crystal symmetry. An approximate (isotropic)
treatment of cell esds is used for estimating esds involving l.s. planes.
;
loop_
    _geom_bond_atom_site_label_1
    _geom_bond_atom_site_label_2
    _geom_bond_site_symmetry_2
    _geom_bond_distance
    _geom_bond_publ_flag
    V1 N1 5_656 2.188(2) ?
    V1 N1 . 2.188(2) y
    V1 S1 5_656 2.4161(6) ?
    V1 S1 . 2.4161(6) y
    V1 S2 . 2.4617(7) y
    V1 S2 5_656 2.4617(7) ?
    Si1 N1 . 1.788(2) n
    Si1 C21 . 1.855(3) ?
    Si1 C11 . 1.868(3) ?
    Si1 C31 . 1.874(3) ?
    S1 C16 . 1.767(3) ?
    S2 C26 . 1.771(3) ?
    S3 C36 . 1.768(3) ?
    S3 C42 . 1.781(3) ?
    N1 C42 . 1.292(3) y
    N2 C58 . 1.516(3) ?
    N2 C58 2_655 1.516(3) ?
    N2 C54 . 1.532(3) ?
    N2 C54 2_655 1.532(3) ?
    N3 C62 . 1.148(6) ?
    N4 C64 . 1.131(5) ?
    C11 C12 . 1.404(4) ?
    C11 C16 . 1.407(4) ?
    C12 C13 . 1.390(4) ?
    C12 H12A . 0.9300 ?
    C13 C14 . 1.400(4) ?
    C13 C17 . 1.511(4) ?
    C14 C15 . 1.386(4) ?
    C14 H14A . 0.9300 ?
    C15 C16 . 1.402(4) ?
    C15 H15A . 0.9300 ?
    C17 H17A . 0.9600 ?
    C17 H17B . 0.9600 ?
    C17 H17C . 0.9600 ?
    C21 C22 . 1.399(4) ?
    C21 C26 . 1.407(4) ?
    C22 C23 . 1.395(4) ?
    C22 H22A . 0.9300 ?
    C23 C24 . 1.387(4) ?
    C23 C27 . 1.504(4) ?
    C24 C25 . 1.389(4) ?
    C24 H24A . 0.9300 ?
    C25 C26 . 1.393(4) ?
    C25 H25A . 0.9300 ?
    C27 H27A . 0.9600 ?
    C27 H27B . 0.9600 ?
    C27 H27C . 0.9600 ?
    C31 C36 . 1.393(4) ?
    C31 C32 . 1.404(4) ?
    C32 C33 . 1.386(4) ?
    C32 H32A . 0.9300 ?
    C33 C34 . 1.391(4) ?
    C33 C37 . 1.508(4) ?
    C34 C35 . 1.378(4) ?
    C34 H34A . 0.9300 ?
    C35 C36 . 1.395(4) ?
    C35 H35A . 0.9300 ?
    C37 H37A . 0.9600 ?
    C37 H37B . 0.9600 ?
    C37 H37C . 0.9600 ?
    C41 C42 . 1.498(4) n
    C41 H41A . 0.9600 ?
    C41 H41B . 0.9600 ?
    C41 H41C . 0.9600 ?
    C51 C52 . 1.518(4) ?
    C51 H51A . 0.9600 ?
    C51 H51B . 0.9600 ?
    C51 H51C . 0.9600 ?
    C52 C53 . 1.515(4) ?
    C52 H52A . 0.9700 ?
    C52 H52B . 0.9700 ?
    C53 C54 . 1.522(4) ?
    C53 H53A . 0.9700 ?
    C53 H53B . 0.9700 ?
    C54 H54A . 0.9700 ?
    C54 H54B . 0.9700 ?
    C55 C56 . 1.482(5) ?
    C55 H55A . 0.9600 ?
    C55 H55B . 0.9600 ?
    C55 H55C . 0.9600 ?
    C56 C57 . 1.515(4) ?
    C56 H56A . 0.9700 ?
    C56 H56B . 0.9700 ?
    C57 C58 . 1.520(4) ?
    C57 H57A . 0.9700 ?
    C57 H57B . 0.9700 ?
    C58 H58A . 0.9700 ?
    C58 H58B . 0.9700 ?
    C61 C62 . 1.413(7) ?
    C61 H61A . 0.9600 ?
    C61 H61B . 0.9600 ?
    C61 H61C . 0.9600 ?
    C63 C64 . 1.404(5) ?
    C63 H63A . 0.9600 ?
    C63 H63B . 0.9600 ?
    C63 H63C . 0.9600 ?
loop_
    _geom_angle_atom_site_label_1
    _geom_angle_atom_site_label_2
    _geom_angle_atom_site_label_3
    _geom_angle_site_symmetry_1
    _geom_angle_site_symmetry_3
    _geom_angle
    _geom_angle_publ_flag
    N1 V1 N1 5_656 . 180.0 ?
    N1 V1 S1 5_656 5_656 86.54(6) ?
    N1 V1 S1 . 5_656 93.46(6) ?
    N1 V1 S1 5_656 . 93.46(6) ?
    N1 V1 S1 . . 86.54(6) n
    S1 V1 S1 5_656 . 180.0 ?
    N1 V1 S2 5_656 . 90.53(6) ?
    N1 V1 S2 . . 89.47(6) n
    S1 V1 S2 5_656 . 81.86(2) ?
    S1 V1 S2 . . 98.14(2) n
    N1 V1 S2 5_656 5_656 89.47(6) ?
    N1 V1 S2 . 5_656 90.53(6) ?
    S1 V1 S2 5_656 5_656 98.14(2) ?
    S1 V1 S2 . 5_656 81.86(2) ?
    S2 V1 S2 . 5_656 180.0 ?
    N1 Si1 C21 . . 103.98(11) ?
    N1 Si1 C11 . . 119.77(11) ?
    C21 Si1 C11 . . 107.92(12) ?
    N1 Si1 C31 . . 106.07(11) ?
    C21 Si1 C31 . . 110.86(12) ?
    C11 Si1 C31 . . 108.12(12) ?
    C16 S1 V1 . . 109.28(8) ?
    C26 S2 V1 . . 117.31(9) ?
    C36 S3 C42 . . 107.89(13) ?
    C42 N1 Si1 . . 121.20(19) n
    C42 N1 V1 . . 127.58(18) n
    Si1 N1 V1 . . 109.60(11) ?
    C58 N2 C58 . 2_655 110.3(3) ?
    C58 N2 C54 . . 107.73(15) ?
    C58 N2 C54 2_655 . 111.25(15) ?
    C58 N2 C54 . 2_655 111.25(15) ?
    C58 N2 C54 2_655 2_655 107.73(15) ?
    C54 N2 C54 . 2_655 108.6(3) ?
    C12 C11 C16 . . 118.1(2) ?
    C12 C11 Si1 . . 115.51(19) ?
    C16 C11 Si1 . . 126.4(2) ?
    C13 C12 C11 . . 123.3(3) ?
    C13 C12 H12A . . 118.4 ?
    C11 C12 H12A . . 118.4 ?
    C12 C13 C14 . . 117.4(3) ?
    C12 C13 C17 . . 121.0(3) ?
    C14 C13 C17 . . 121.5(3) ?
    C15 C14 C13 . . 120.8(3) ?
    C15 C14 H14A . . 119.6 ?
    C13 C14 H14A . . 119.6 ?
    C14 C15 C16 . . 121.3(3) ?
    C14 C15 H15A . . 119.3 ?
    C16 C15 H15A . . 119.3 ?
    C15 C16 C11 . . 119.1(3) ?
    C15 C16 S1 . . 120.1(2) ?
    C11 C16 S1 . . 120.8(2) ?
    C13 C17 H17A . . 109.5 ?
    C13 C17 H17B . . 109.5 ?
    H17A C17 H17B . . 109.5 ?
    C13 C17 H17C . . 109.5 ?
    H17A C17 H17C . . 109.5 ?
    H17B C17 H17C . . 109.5 ?
    C22 C21 C26 . . 119.2(2) ?
    C22 C21 Si1 . . 124.8(2) ?
    C26 C21 Si1 . . 115.95(19) ?
    C23 C22 C21 . . 121.8(3) ?
    C23 C22 H22A . . 119.1 ?
    C21 C22 H22A . . 119.1 ?
    C24 C23 C22 . . 118.0(3) ?
    C24 C23 C27 . . 121.5(3) ?
    C22 C23 C27 . . 120.5(3) ?
    C23 C24 C25 . . 121.4(3) ?
    C23 C24 H24A . . 119.3 ?
    C25 C24 H24A . . 119.3 ?
    C24 C25 C26 . . 120.6(3) ?
    C24 C25 H25A . . 119.7 ?
    C26 C25 H25A . . 119.7 ?
    C25 C26 C21 . . 119.0(2) ?
    C25 C26 S2 . . 119.4(2) ?
    C21 C26 S2 . . 121.55(19) ?
    C23 C27 H27A . . 109.5 ?
    C23 C27 H27B . . 109.5 ?
    H27A C27 H27B . . 109.5 ?
    C23 C27 H27C . . 109.5 ?
    H27A C27 H27C . . 109.5 ?
    H27B C27 H27C . . 109.5 ?
    C36 C31 C32 . . 116.4(2) ?
    C36 C31 Si1 . . 119.8(2) ?
    C32 C31 Si1 . . 123.7(2) ?
    C33 C32 C31 . . 123.5(3) ?
    C33 C32 H32A . . 118.3 ?
    C31 C32 H32A . . 118.3 ?
    C32 C33 C34 . . 117.7(3) ?
    C32 C33 C37 . . 121.5(3) ?
    C34 C33 C37 . . 120.8(3) ?
    C35 C34 C33 . . 121.1(3) ?
    C35 C34 H34A . . 119.4 ?
    C33 C34 H34A . . 119.4 ?
    C34 C35 C36 . . 119.7(3) ?
    C34 C35 H35A . . 120.1 ?
    C36 C35 H35A . . 120.1 ?
    C31 C36 C35 . . 121.5(3) ?
    C31 C36 S3 . . 123.2(2) ?
    C35 C36 S3 . . 115.2(2) ?
    C33 C37 H37A . . 109.5 ?
    C33 C37 H37B . . 109.5 ?
    H37A C37 H37B . . 109.5 ?
    C33 C37 H37C . . 109.5 ?
    H37A C37 H37C . . 109.5 ?
    H37B C37 H37C . . 109.5 ?
    C42 C41 H41A . . 109.5 ?
    C42 C41 H41B . . 109.5 ?
    H41A C41 H41B . . 109.5 ?
    C42 C41 H41C . . 109.5 ?
    H41A C41 H41C . . 109.5 ?
    H41B C41 H41C . . 109.5 ?
    N1 C42 C41 . . 126.0(2) y
    N1 C42 S3 . . 127.1(2) ?
    C41 C42 S3 . . 106.85(19) ?
    C52 C51 H51A . . 109.5 ?
    C52 C51 H51B . . 109.5 ?
    H51A C51 H51B . . 109.5 ?
    C52 C51 H51C . . 109.5 ?
    H51A C51 H51C . . 109.5 ?
    H51B C51 H51C . . 109.5 ?
    C53 C52 C51 . . 112.2(3) ?
    C53 C52 H52A . . 109.2 ?
    C51 C52 H52A . . 109.2 ?
    C53 C52 H52B . . 109.2 ?
    C51 C52 H52B . . 109.2 ?
    H52A C52 H52B . . 107.9 ?
    C52 C53 C54 . . 111.3(2) ?
    C52 C53 H53A . . 109.4 ?
    C54 C53 H53A . . 109.4 ?
    C52 C53 H53B . . 109.4 ?
    C54 C53 H53B . . 109.4 ?
    H53A C53 H53B . . 108.0 ?
    C53 C54 N2 . . 114.9(2) ?
    C53 C54 H54A . . 108.5 ?
    N2 C54 H54A . . 108.5 ?
    C53 C54 H54B . . 108.5 ?
    N2 C54 H54B . . 108.5 ?
    H54A C54 H54B . . 107.5 ?
    C56 C55 H55A . . 109.5 ?
    C56 C55 H55B . . 109.5 ?
    H55A C55 H55B . . 109.5 ?
    C56 C55 H55C . . 109.5 ?
    H55A C55 H55C . . 109.5 ?
    H55B C55 H55C . . 109.5 ?
    C55 C56 C57 . . 113.2(3) ?
    C55 C56 H56A . . 108.9 ?
    C57 C56 H56A . . 108.9 ?
    C55 C56 H56B . . 108.9 ?
    C57 C56 H56B . . 108.9 ?
    H56A C56 H56B . . 107.7 ?
    C56 C57 C58 . . 111.3(3) ?
    C56 C57 H57A . . 109.4 ?
    C58 C57 H57A . . 109.4 ?
    C56 C57 H57B . . 109.4 ?
    C58 C57 H57B . . 109.4 ?
    H57A C57 H57B . . 108.0 ?
    N2 C58 C57 . . 113.0(2) ?
    N2 C58 H58A . . 109.0 ?
    C57 C58 H58A . . 109.0 ?
    N2 C58 H58B . . 109.0 ?
    C57 C58 H58B . . 109.0 ?
    H58A C58 H58B . . 107.8 ?
    C62 C61 H61A . . 109.5 ?
    C62 C61 H61B . . 109.5 ?
    H61A C61 H61B . . 109.5 ?
    C62 C61 H61C . . 109.5 ?
    H61A C61 H61C . . 109.5 ?
    H61B C61 H61C . . 109.5 ?
    N3 C62 C61 . . 176.4(9) ?
    C64 C63 H63A . . 109.5 ?
    C64 C63 H63B . . 109.5 ?
    H63A C63 H63B . . 109.5 ?
    C64 C63 H63C . . 109.5 ?
    H63A C63 H63C . . 109.5 ?
    H63B C63 H63C . . 109.5 ?
    N4 C64 C63 . . 178.3(5) ?
data_global
_journal_date_recd_electronic     2010-04-27
_journal_date_accepted     2010-06-08
_journal_name_full     'Acta Crystallographica, Section E'
_journal_year     2010
_journal_volume     66
_journal_issue      7
_journal_page_first     m844
_journal_page_last     m844
_journal_paper_category     QM
_journal_coeditor_code     HB5425
_publ_contact_author_name     'Hua-Fen Hsu'
_publ_contact_author_address
;
Department of Chemistry, National Cheng Kung University,
Tainan 701, Taiwan
;
_publ_contact_author_email     'konopka@mail.ncku.edu.tw'
_publ_contact_author_fax     '886-6-2742552'
_publ_contact_author_phone     '886-6-2757575-65336'
_publ_section_title
;\
Tetrabutylammonium
bis[4,4'-dimethyl-2,2'-(3,7-dimethyl-1<i>H</i>-4,2,1-benzothiazasiline-1,1-\
diyl)dibenzenethiolato]vanadium(III) acetonitrile tetrasolvate
;
loop_
    _publ_author_name
    _publ_author_footnote
    _publ_author_address
    'Yi-Fang Tsai' .
;
Department of Chemistry, National Cheng Kung University,
Tainan 701, Taiwan
;
    'Hua-Fen Hsu' .
;
Department of Chemistry, National Cheng Kung University,
Tainan 701, Taiwan
;
    'Kuei-Fang Hsu' .
;
Department of Chemistry, National Cheng Kung University,
Tainan 701, Taiwan
;
    'Wang, Ju-Chun' .
;
Department of Chemistry, Soochow University, Taipei, Taiwan
;
