# Supplementary material for: Tetra­butyl­ammonium bis­[4,4′-dimethyl-2,2′-(3,7-dimethyl-1H-4,2,1-benzothiaza­siline-1,1-di­yl)dibenzene­thiol­ato]vanadium(III) acetonitrile tetra­solvate
Source: Acta Crystallogr Sect E Struct Rep Online. 2010 Jun 26;66(Pt 7):m844. doi: 10.1107/S1600536810022014 (PMC3006863; doi:10.1107/S1600536810022014)
Supplement: Supplementary file 2 [file e-66-0m844-Isup2.hkl]

# 
# h,k,l, Fc-squared, Fo-squared, sigma(Fo-squared) and status flag 
# 
data_I
_shelx_title ' c2 in C2/c' 
_shelx_refln_list_code          4 
_shelx_F_calc_maximum      526.18 
_exptl_crystal_F_000      2824.00 
_reflns_d_resolution_high  0.7469 
 
loop_ 
 _symmetry_equiv_pos_as_xyz 
 'x, y, z' 
 '-x, y, -z+1/2' 
 'x+1/2, y+1/2, z' 
 '-x+1/2, y+1/2, -z+1/2' 
 '-x, -y, -z' 
 'x, -y, z-1/2' 
 '-x+1/2, -y+1/2, -z' 
 'x+1/2, -y+1/2, z-1/2' 
 
_cell_length_a    27.0867 
_cell_length_b    14.6525 
_cell_length_c    22.0590 
_cell_angle_alpha  90.000 
_cell_angle_beta  126.359 
_cell_angle_gamma  90.000 
 
_shelx_F_squared_multiplier     1.000 
 
loop_ 
 _refln_index_h 
 _refln_index_k 
 _refln_index_l 
 _refln_F_squared_calc 
 _refln_F_squared_meas 
 _refln_F_squared_sigma 
 _refln_observed_status 
   2   0   0   232515.88   305897.13  11841.93 o 
   4   0   0    10238.39    10073.84    420.17 o 
   6   0   0    34306.86    44429.94   1741.32 o 
   8   0   0    39508.64    49135.13   1928.70 o 
  10   0   0    17689.45    17687.33    749.86 o 
  12   0   0    11568.71    11947.31    553.67 o 
  14   0   0     3106.57     3018.43    299.54 o 
  16   0   0      131.23       -8.47    216.18 o 
  18   0   0      585.90      621.10    256.51 o 
  20   0   0    16200.14    15351.00    753.25 o 
  22   0   0      407.78      189.08    271.75 o 
  24   0   0      900.02      685.82    292.08 o 
  26   0   0       97.37     -285.31    312.75 o 
  28   0   0     1627.65     1852.80    382.89 o 
   1   1   0   102651.51   123730.30   2686.60 o 
   3   1   0    33782.11    43503.06    879.50 o 
   5   1   0    28769.70    31754.37    887.06 o 
   7   1   0      194.98      175.00     51.98 o 
   9   1   0       37.32       25.28     53.17 o 
  11   1   0     5292.53     4967.43    224.56 o 
  13   1   0     1809.53     1614.06    158.58 o 
  15   1   0      896.80     1007.09    157.15 o 
  17   1   0     1138.85     1090.18    185.35 o 
  19   1   0      141.91      452.89    175.43 o 
  21   1   0     1014.48      923.89    194.64 o 
  23   1   0       53.10      -24.21    194.15 o 
  25   1   0      379.94      873.22    224.93 o 
  27   1   0     1185.52     1723.72    372.39 o 
  29   1   0      746.09      654.74    261.59 o 
   0   2   0    58230.52    69243.92   1934.74 o 
   2   2   0      922.12      685.29     32.01 o 
   4   2   0     1138.04     2172.20     91.44 o 
   6   2   0      630.92      483.30     64.99 o 
   8   2   0    14990.38    16265.67    394.13 o 
  10   2   0       64.97      219.81     67.30 o 
  12   2   0       46.30       -2.16     71.76 o 
  14   2   0    25080.20    23884.89    581.18 o 
  16   2   0    11434.77    10302.52    537.75 o 
  18   2   0      319.70      308.13    179.22 o 
  20   2   0     1766.24     1706.05    243.12 o 
  22   2   0      268.34      -46.32    273.62 o 
  24   2   0      271.51       50.26    218.55 o 
  26   2   0     4782.40     5655.14    359.87 o 
  28   2   0      999.59      664.35    250.25 o 
   1   3   0     8083.07     9576.90    180.79 o 
   3   3   0    21312.81    25841.42    519.97 o 
   5   3   0    71200.37    74617.76   2096.23 o 
   7   3   0     2317.82     2851.26    142.79 o 
   9   3   0     4651.20     4430.41    165.70 o 
  11   3   0     6046.00     6091.71    198.12 o 
  13   3   0    18627.31    17895.29    450.60 o 
  15   3   0    31513.32    28405.99    686.34 o 
  17   3   0      256.87      347.77    175.40 o 
  19   3   0      482.87      446.81    203.81 o 
  21   3   0     3509.56     3723.72    283.95 o 
  23   3   0      244.51      274.14    250.91 o 
  25   3   0     1581.61     1570.49    239.90 o 
  27   3   0     2418.19     3326.52    296.92 o 
   0   4   0    14621.37    14998.87    448.75 o 
   2   4   0    17319.08    20413.34    304.53 o 
   4   4   0     4505.50     5559.18    140.77 o 
   6   4   0     3165.70     3345.99    104.93 o 
   8   4   0        3.27       84.13     61.47 o 
  10   4   0      266.01      208.82     72.33 o 
  12   4   0     4034.65     3633.82    163.58 o 
  14   4   0     4720.22     4719.58    200.02 o 
  16   4   0      973.74      641.46    115.24 o 
  18   4   0      296.85      286.84    250.58 o 
  20   4   0       55.61      -67.05    338.67 o 
  22   4   0        2.88      196.60    194.43 o 
  24   4   0      228.60      252.41    237.36 o 
  26   4   0        3.26       51.75    241.06 o 
  28   4   0        0.56     -247.90    295.62 o 
   1   5   0     4774.10     4212.14    138.95 o 
   3   5   0     4713.22     4031.11    100.54 o 
   5   5   0    77810.58    85558.37   1927.38 o 
   7   5   0    57393.88    60732.96   1376.62 o 
   9   5   0      252.17      146.15     58.51 o 
  11   5   0     4376.26     4234.98    170.54 o 
  13   5   0     2198.63     2183.46    112.15 o 
  15   5   0     2249.81     2093.47    139.95 o 
  17   5   0      595.30      239.40    175.13 o 
  19   5   0     1703.70     1621.98    201.51 o 
  21   5   0       94.65        4.97    194.82 o 
  23   5   0     1030.77     1111.69    159.24 o 
  25   5   0       13.83      -18.24    154.74 o 
  27   5   0      641.00      835.55    227.77 o 
   0   6   0        1.41      -30.75     76.31 o 
   2   6   0     5495.41     6845.42    174.58 o 
   4   6   0     2219.89     2882.48     99.86 o 
   6   6   0    13577.14    13053.44    328.06 o 
   8   6   0    13492.71    14659.03    319.78 o 
  10   6   0    18387.26    18520.48    398.88 o 
  12   6   0    30905.35    30073.79    623.69 o 
  14   6   0     1002.81      867.35     99.10 o 
  16   6   0      242.04      343.36    134.68 o 
  18   6   0     3638.59     3634.33    186.75 o 
  20   6   0     4700.86     4907.32    232.53 o 
  22   6   0     1388.34     1492.72    176.05 o 
  24   6   0     1179.23     1346.06    175.49 o 
  26   6   0        0.22     -164.74    164.74 o 
   1   7   0     9049.56     9823.65    236.44 o 
   3   7   0     7321.00     9079.95    323.05 o 
   5   7   0     6168.08     7519.94    178.00 o 
   7   7   0     2336.82     2040.92     75.60 o 
   9   7   0    11545.97    10750.53    257.17 o 
  11   7   0     6248.33     6288.54    189.46 o 
  13   7   0    11705.31    12011.65    294.99 o 
  15   7   0    24720.38    23333.19    506.36 o 
  17   7   0     8394.30     7692.84    229.59 o 
  19   7   0     3554.00     3885.65    204.88 o 
  21   7   0     7281.34     7608.49    284.81 o 
  23   7   0     1749.56     1811.30    175.74 o 
  25   7   0      154.77       39.68    165.51 o 
  27   7   0       11.76      359.07    250.85 o 
   0   8   0    14610.27    16596.25    716.99 o 
   2   8   0     3018.41     2967.14    184.28 o 
   4   8   0    11864.38    11436.31    490.14 o 
   6   8   0     8914.83     8766.91    188.12 o 
   8   8   0     5505.41     5290.96    143.53 o 
  10   8   0      396.55       51.24    160.74 o 
  12   8   0     5907.08     5630.51    191.63 o 
  14   8   0      147.35     -168.17    215.26 o 
  16   8   0      768.89      516.70    136.99 o 
  18   8   0      625.70      518.95    131.47 o 
  20   8   0    11973.52    12024.69    369.15 o 
  22   8   0     3516.70     3789.41    423.89 o 
  24   8   0        0.65       69.38    220.62 o 
  26   8   0      761.91     1128.33    261.75 o 
   1   9   0    23987.21    24581.75    525.05 o 
   3   9   0     7147.46     6685.76    270.10 o 
   5   9   0     7284.04     6964.21    240.72 o 
   7   9   0    10132.29     9020.19    262.18 o 
   9   9   0     1180.58     1250.08     83.44 o 
  11   9   0     4289.45     4110.39    144.58 o 
  13   9   0     2160.40     1898.93    121.72 o 
  15   9   0     3875.43     4089.68    266.79 o 
  17   9   0      984.90      889.91    150.77 o 
  19   9   0      219.29      392.58    195.46 o 
  21   9   0        5.70      203.50    202.97 o 
  23   9   0        8.45        2.03    216.84 o 
  25   9   0      414.06      573.59    271.41 o 
   0  10   0    22357.95    21303.39    663.30 o 
   2  10   0     9454.24     9113.92    248.20 o 
   4  10   0    11381.09    10833.68    325.77 o 
   6  10   0    17192.61    16466.59    450.13 o 
   8  10   0     4267.71     3547.06    186.15 o 
  10  10   0      500.36      403.14    118.50 o 
  12  10   0     1195.02     1287.40    133.23 o 
  14  10   0     2406.74     2302.63    209.33 o 
  16  10   0     1722.31     1694.99    203.05 o 
  18  10   0       15.86     -243.80    243.80 o 
  20  10   0     2098.68     2330.17    241.24 o 
  22  10   0        4.42     -235.76    281.92 o 
  24  10   0     1035.67     1112.58    258.44 o 
   1  11   0     2833.28     2772.34    140.17 o 
   3  11   0      116.34      212.36    127.41 o 
   5  11   0    11596.95    11839.96    365.77 o 
   7  11   0     9024.55     8471.52    302.96 o 
   9  11   0        7.92      -42.18    130.72 o 
  11  11   0      280.78      358.11    100.47 o 
  13  11   0       42.50      -37.84    135.11 o 
  15  11   0     2110.47     2385.38    230.35 o 
  17  11   0     2834.23     2728.93    239.63 o 
  19  11   0     1396.10     1496.25    223.75 o 
  21  11   0      132.72      125.06    206.33 o 
  23  11   0      768.71     1080.90    355.96 o 
   0  12   0      464.85      606.48    174.87 o 
   2  12   0       48.69      164.91    118.01 o 
   4  12   0      428.21      407.14    140.36 o 
   6  12   0      379.83      404.13    139.41 o 
   8  12   0     8602.50     8184.96    386.99 o 
  10  12   0     1983.13     1779.70    164.07 o 
  12  12   0      643.80      761.35    178.97 o 
  14  12   0      818.67      681.01    282.60 o 
  16  12   0        1.97     -138.02    188.80 o 
  18  12   0     1142.44     1673.93    260.91 o 
  20  12   0     4808.62     5701.69    357.11 o 
  22  12   0     2532.35     2634.74    396.45 o 
   1  13   0       37.80      -86.54    115.06 o 
   3  13   0    19124.59    19470.57    531.66 o 
   5  13   0      170.57      258.26    141.66 o 
   7  13   0       61.81       35.02    139.60 o 
   9  13   0     4328.52     4250.57    234.44 o 
  11  13   0       22.01      -54.05    150.66 o 
  13  13   0      127.35       24.12    193.69 o 
  15  13   0     1403.26     1318.88    227.66 o 
  17  13   0      680.29      530.06    220.08 o 
  19  13   0      220.98      493.42    211.25 o 
  21  13   0     1455.97     1557.90    251.39 o 
   0  14   0      852.46      930.55    565.19 o 
   2  14   0      618.80      520.09    149.41 o 
   4  14   0     1729.30     1979.34    232.05 o 
   6  14   0     3486.38     3753.82    212.99 o 
   8  14   0      997.21      988.57    165.69 o 
  10  14   0      115.12       99.65    158.52 o 
  12  14   0       53.20      -35.01    169.77 o 
  14  14   0     1525.74     1690.13    241.97 o 
  16  14   0      556.64      438.20    224.98 o 
  18  14   0       12.95       18.54    232.22 o 
  20  14   0      150.53      366.21    222.95 o 
   1  15   0       57.05      160.34    131.41 o 
   3  15   0     1171.86     1255.85    174.32 o 
   5  15   0      582.20      535.17    164.67 o 
   7  15   0     1325.79     1360.79    179.96 o 
   9  15   0      412.45      202.61    167.68 o 
  11  15   0     4363.54     4517.23    252.04 o 
  13  15   0     2898.52     3268.22    284.56 o 
  15  15   0      200.83      798.01    242.77 o 
  17  15   0      219.63      206.64    240.07 o 
   0  16   0       15.59     -169.16    198.31 o 
   2  16   0      622.02      473.98    171.93 o 
   4  16   0      479.60      579.85    173.90 o 
   6  16   0       60.59     -163.22    163.22 o 
   8  16   0     1566.00     1741.66    199.59 o 
  10  16   0      617.27      290.77    181.74 o 
  12  16   0     9265.57    10965.81    498.36 o 
  14  16   0     3056.92     3020.16    299.98 o 
  16  16   0     1872.17     2082.12    369.85 o 
   1  17   0       31.95     -171.30    171.30 o 
   3  17   0       66.97       -5.60    175.58 o 
   5  17   0       33.41     -111.21    180.40 o 
   7  17   0        4.98     -190.55    190.55 o 
   9  17   0       41.03       78.04    190.38 o 
  11  17   0      211.65       32.85    196.86 o 
  13  17   0     2027.69     2415.45    291.83 o 
   0  18   0     1534.78     1666.10    401.19 o 
   2  18   0     3557.89     4520.21    508.34 o 
   4  18   0      403.42      287.62    204.95 o 
   6  18   0      772.02      725.57    209.56 o 
   8  18   0      256.66       84.52    228.14 o 
  10  18   0      295.37      174.17    449.89 o 
   1  19   0     3264.76     3671.04    345.26 o 
   3  19   0     3771.02     4104.64    281.96 o 
   5  19   0      123.13       78.15    215.05 o 
   7  19   0       39.60       11.45    212.46 o 
 -29   1   1     1716.22     2306.79    540.96 o 
 -27   1   1        9.75      290.28    228.69 o 
 -25   1   1        0.19      -39.18    200.88 o 
 -23   1   1     2168.17     2066.99    230.09 o 
 -21   1   1      178.78      289.47    179.24 o 
 -19   1   1      478.57      198.83    172.38 o 
 -17   1   1     2426.44     2190.00    189.69 o 
 -15   1   1      609.10      309.25    136.79 o 
 -13   1   1     1359.12     1117.52    128.85 o 
 -11   1   1        0.28      324.95    104.00 o 
  -9   1   1    25255.60    24883.71    582.93 o 
  -7   1   1      523.03      726.84     56.38 o 
  -5   1   1    55079.03    62331.61   1113.71 o 
  -3   1   1     1018.47     1145.28     33.20 o 
  -1   1   1     5998.01     7687.11    136.22 o 
   1   1   1    27905.16    32366.26    750.11 o 
   3   1   1     2753.79     2147.16    103.10 o 
   5   1   1     7781.18     8529.29    228.04 o 
   7   1   1     6359.74     7147.58    198.98 o 
   9   1   1     4816.83     5102.31    218.31 o 
  11   1   1     7145.29     6643.61    270.94 o 
  13   1   1       32.14       36.67    132.13 o 
  15   1   1       26.61       82.65    154.08 o 
  17   1   1     5627.88     5227.54    300.08 o 
  19   1   1      327.37      161.48    179.42 o 
  21   1   1     1795.90     1645.39    251.42 o 
  23   1   1      373.29      425.39    345.96 o 
  25   1   1      255.36       -4.92    299.54 o 
  27   1   1      523.56      256.85    344.27 o 
 -28   2   1        4.79       56.76    273.50 o 
 -26   2   1      420.55      -37.15    211.52 o 
 -24   2   1      280.81      471.84    411.53 o 
 -22   2   1      227.45      411.91    189.96 o 
 -20   2   1      826.52      622.61    180.79 o 
 -18   2   1       46.73      169.35    176.71 o 
 -16   2   1     5428.50     5062.10    274.22 o 
 -14   2   1      641.34      694.24     88.02 o 
 -12   2   1      842.45     1170.54     82.00 o 
 -10   2   1      193.42      208.82     61.82 o 
  -8   2   1    18291.98    18084.57    431.73 o 
  -6   2   1       77.52      114.82     72.21 o 
  -4   2   1    55098.63    55690.55   1095.38 o 
  -2   2   1     1726.08     1360.30     38.34 o 
   0   2   1     2707.76     3081.60     73.07 o 
   2   2   1     3145.41     4345.78    210.42 o 
   4   2   1    76988.90    86936.87   2002.01 o 
   6   2   1       98.29      222.14     40.23 o 
   8   2   1      852.82      939.68     74.46 o 
  10   2   1      221.80      464.13     77.39 o 
  12   2   1    10434.50    10523.22    291.18 o 
  14   2   1       61.33      -49.77    143.49 o 
  16   2   1      177.98      397.46    175.03 o 
  18   2   1     6623.96     6855.43    333.32 o 
  20   2   1      344.48       68.65    351.04 o 
  22   2   1     1532.82     1527.58    220.24 o 
  24   2   1     1203.07     1204.35    231.69 o 
  26   2   1       47.14       72.30    233.31 o 
  28   2   1       66.53       76.91    254.67 o 
 -29   3   1      809.75     1399.44    203.29 o 
 -27   3   1      312.84      711.55    192.95 o 
 -25   3   1      992.79     1530.04    229.22 o 
 -23   3   1     8016.49     7584.40    370.70 o 
 -21   3   1      260.42      496.58    205.85 o 
 -19   3   1      867.01      645.52    185.81 o 
 -17   3   1     5864.31     5681.47    302.48 o 
 -15   3   1    19703.40    18425.07    467.71 o 
 -13   3   1    12743.10    11298.26    305.19 o 
 -11   3   1     2526.64     2381.45    158.43 o 
  -9   3   1      449.76      449.95     61.56 o 
  -7   3   1     8636.82     8094.95    185.17 o 
  -5   3   1    22859.02    23547.02    475.92 o 
  -3   3   1     6816.69    10314.32    222.01 o 
  -1   3   1     2556.70     2732.62     94.44 o 
   1   3   1     5598.23     5965.61    169.42 o 
   3   3   1    37466.96    38844.03    907.06 o 
   5   3   1    29546.40    37224.82    872.37 o 
   7   3   1    71847.21    67998.49   1571.57 o 
   9   3   1     4118.85     4543.89    166.42 o 
  11   3   1      821.77     1168.70     96.16 o 
  13   3   1     1315.04     1370.40    109.79 o 
  15   3   1      281.69      113.42    204.40 o 
  17   3   1       50.14      109.87    176.43 o 
  19   3   1      520.04      458.82    304.79 o 
  21   3   1     2321.44     2365.45    229.89 o 
  23   3   1     2263.84     2303.57    247.97 o 
  25   3   1     1695.18     1949.64    259.23 o 
  27   3   1     1593.66     2116.35    280.69 o 
 -28   4   1     1104.67     1253.88    194.23 o 
 -26   4   1      728.97      803.75    172.59 o 
 -24   4   1     3196.13     3829.80    213.88 o 
 -22   4   1     5264.88     4959.50    384.76 o 
 -20   4   1      121.85       -2.82    178.65 o 
 -18   4   1     6726.71     5893.71    311.38 o 
 -16   4   1     5291.50     4903.34    256.67 o 
 -14   4   1     4786.34     4998.08    217.75 o 
 -12   4   1      761.67      739.86    115.86 o 
 -10   4   1     3342.66     3344.12    141.62 o 
  -8   4   1    12549.51    14176.76    352.28 o 
  -6   4   1     6547.63     6351.21    155.95 o 
  -4   4   1     8184.71     8805.82    198.76 o 
  -2   4   1     1528.63     2280.06    145.35 o 
   0   4   1     8117.80     8087.13    188.16 o 
   2   4   1    28989.41    24878.98    491.60 o 
   4   4   1      105.90      174.14     59.95 o 
   6   4   1    48703.27    48520.09   1130.90 o 
   8   4   1     2780.57     2801.18    125.81 o 
  10   4   1      905.94     1150.81     77.40 o 
  12   4   1     5852.70     5332.71    205.94 o 
  14   4   1        0.25      -26.73    102.78 o 
  16   4   1     1986.88     1796.27    230.41 o 
  18   4   1     3878.82     3710.79    245.96 o 
  20   4   1     3200.37     3463.62    255.77 o 
  22   4   1      838.20      798.60    213.43 o 
  24   4   1      699.33     1009.17    283.78 o 
  26   4   1     4587.81     5580.63    380.60 o 
 -27   5   1        2.20      -64.02    251.65 o 
 -25   5   1      316.72      352.18    158.55 o 
 -23   5   1      450.87      538.39    230.25 o 
 -21   5   1       37.76       35.65    128.08 o 
 -19   5   1        0.38      113.65    122.29 o 
 -17   5   1       18.79      -67.37    137.82 o 
 -15   5   1     1852.22     1598.57    105.52 o 
 -13   5   1     1290.48     1381.00     77.19 o 
 -11   5   1     4594.55     4750.57    172.62 o 
  -9   5   1     6414.43     6316.96    190.66 o 
  -7   5   1      541.78      336.23     74.14 o 
  -5   5   1     1787.84     1805.51     66.03 o 
  -3   5   1    10657.90    10926.55    190.36 o 
  -1   5   1      240.09      314.00     54.48 o 
   1   5   1     1552.34     1273.37     66.17 o 
   3   5   1       58.67       50.21     36.49 o 
   5   5   1    28904.01    29377.32    594.56 o 
   7   5   1     6602.82     6338.64    204.79 o 
   9   5   1    26727.02    27438.58    664.33 o 
  11   5   1     7151.42     7368.21    206.39 o 
  13   5   1       49.62     -113.94    136.55 o 
  15   5   1     1237.87     1135.44    130.89 o 
  17   5   1     6387.22     6473.91    330.09 o 
  19   5   1     3258.30     2759.89    236.17 o 
  21   5   1      119.94       78.81    286.15 o 
  23   5   1        0.78       63.47    216.20 o 
  25   5   1       48.03       27.53    159.16 o 
  27   5   1       22.40      382.07    216.48 o 
 -28   6   1     1484.56     1964.13    206.65 o 
 -26   6   1      113.52      -71.48    163.71 o 
 -24   6   1      285.25      522.83    154.55 o 
 -22   6   1     1644.42     1640.80    163.26 o 
 -20   6   1      111.30       57.59    127.62 o 
 -18   6   1     4012.74     4040.66    201.24 o 
 -16   6   1     1274.16     1191.12    109.57 o 
 -14   6   1    29106.57    27546.34    515.98 o 
 -12   6   1     5046.49     4494.55    304.55 o 
 -10   6   1    43787.34    41507.39    839.05 o 
  -8   6   1    66724.64    64630.87   1282.18 o 
  -6   6   1     2301.14     1750.38     70.95 o 
  -4   6   1     8825.35    11877.43    227.76 o 
  -2   6   1     3557.65     3790.67    122.37 o 
   0   6   1    10791.59    11337.13    254.44 o 
   2   6   1     8133.64     8895.00    259.73 o 
   4   6   1      271.09      454.63     44.64 o 
   6   6   1    18972.09    21030.20    439.26 o 
   8   6   1     1988.88     2280.13    115.58 o 
  10   6   1    16930.58    17476.60    453.97 o 
  12   6   1    36173.52    37636.11    780.55 o 
  14   6   1       34.99       -3.31    128.41 o 
  16   6   1     5980.95     5479.86    240.55 o 
  18   6   1     4774.29     4669.94    299.85 o 
  20   6   1     4562.09     4111.50    434.40 o 
  22   6   1     1268.90     1355.82    164.56 o 
  24   6   1      120.78      201.04    156.61 o 
  26   6   1        0.25     -151.70    172.24 o 
 -27   7   1      417.06      890.14    259.96 o 
 -25   7   1      409.82      396.51    231.15 o 
 -23   7   1       41.86     -116.45    199.77 o 
 -21   7   1      384.96      357.12    141.94 o 
 -19   7   1      100.73      299.91    129.00 o 
 -17   7   1     1747.25     1714.53    121.90 o 
 -15   7   1      870.58      960.75    108.94 o 
 -13   7   1     5479.46     4789.79    174.46 o 
 -11   7   1      307.82       81.41     78.29 o 
  -9   7   1    14395.97    13632.93    309.76 o 
  -7   7   1      842.14     1092.84     65.51 o 
  -5   7   1     2682.66     2392.40     98.42 o 
  -3   7   1        7.72      -73.17     73.17 o 
  -1   7   1     2657.43     2728.44    120.35 o 
   1   7   1     1564.47     1784.24    111.36 o 
   3   7   1    21168.07    22437.38    553.80 o 
   5   7   1     6397.16     5989.17    140.71 o 
   7   7   1     1919.94     1923.76     90.92 o 
   9   7   1     3328.94     3702.23    142.37 o 
  11   7   1     8900.54     8485.48    228.92 o 
  13   7   1     6071.76     6176.42    181.23 o 
  15   7   1      210.71      365.22    103.58 o 
  17   7   1      206.54      174.21    238.07 o 
  19   7   1      368.62      351.65    137.52 o 
  21   7   1     3102.37     3364.02    203.59 o 
  23   7   1       31.88       70.31    152.78 o 
  25   7   1      192.01      414.39    244.49 o 
 -26   8   1       11.16       70.05    245.32 o 
 -24   8   1        0.01     -210.92    210.92 o 
 -22   8   1      157.67     -104.59    140.11 o 
 -20   8   1       99.44      146.17    131.39 o 
 -18   8   1     1630.02     1543.72    199.84 o 
 -16   8   1      494.69      516.72    105.99 o 
 -14   8   1     5182.08     5169.12    188.87 o 
 -12   8   1     1647.06     1789.94    109.70 o 
 -10   8   1       57.89        1.65     80.69 o 
  -8   8   1     1756.32     1719.70     82.24 o 
  -6   8   1     1321.06     1120.88    106.20 o 
  -4   8   1     2374.91     1968.86    119.21 o 
  -2   8   1     3543.69     3703.12    143.03 o 
   0   8   1      239.94      345.79     95.47 o 
   2   8   1     1980.43     1878.14    115.67 o 
   4   8   1       89.08       -2.23     90.44 o 
   6   8   1     1543.55     1566.14     80.99 o 
   8   8   1     4094.71     4170.03    128.01 o 
  10   8   1     1444.77     1539.68    100.53 o 
  12   8   1     2066.69     2205.59    120.62 o 
  14   8   1      876.93      801.60    120.27 o 
  16   8   1      273.49      578.46    107.07 o 
  18   8   1     3323.00     3605.66    294.79 o 
  20   8   1       25.67     -105.72    198.66 o 
  22   8   1       40.79       88.41    212.76 o 
  24   8   1        3.10      -21.40    371.88 o 
 -25   9   1      322.81      256.66    337.66 o 
 -23   9   1       56.85      -48.98    204.85 o 
 -21   9   1       33.10     -159.52    192.23 o 
 -19   9   1     1439.99     1329.58    205.04 o 
 -17   9   1     1050.81      951.28    116.10 o 
 -15   9   1       14.31     -110.42    110.42 o 
 -13   9   1     1276.94     1201.66    113.83 o 
 -11   9   1      222.94      149.78     78.14 o 
  -9   9   1      408.97      181.08     73.69 o 
  -7   9   1      983.02      818.99    139.94 o 
  -5   9   1      148.50      273.60    116.65 o 
  -3   9   1     3880.29     3491.38    249.46 o 
  -1   9   1     2213.38     2171.50    115.86 o 
   1   9   1     1535.48     1710.21    142.96 o 
   3   9   1     2082.80     2065.97    132.87 o 
   5   9   1      676.13      704.05    146.00 o 
   7   9   1        5.73      -82.92     82.92 o 
   9   9   1     3089.66     2832.83    134.90 o 
  11   9   1      367.33      394.29     78.21 o 
  13   9   1      394.29      390.26    134.55 o 
  15   9   1      251.49      125.78    154.72 o 
  17   9   1     7674.82     7107.40    350.43 o 
  19   9   1     1018.80      924.53    213.08 o 
  21   9   1      276.98      -75.99    208.69 o 
  23   9   1     2107.76     2393.27    275.64 o 
  25   9   1        0.14      -41.34    242.36 o 
 -24  10   1       16.66      -10.27    264.13 o 
 -22  10   1      357.27      295.15    208.67 o 
 -20  10   1      593.97      798.94    201.04 o 
 -18  10   1      132.67      185.52    143.09 o 
 -16  10   1      602.96      859.08    182.89 o 
 -14  10   1      860.46      675.81    102.94 o 
 -12  10   1     3269.49     3241.04    151.52 o 
 -10  10   1      177.51       10.22     95.77 o 
  -8  10   1       61.02      158.32    152.93 o 
  -6  10   1     3457.83     3712.14    250.50 o 
  -4  10   1       57.84        9.27    168.91 o 
  -2  10   1       60.88      204.41    108.45 o 
   0  10   1      210.86       76.63    108.33 o 
   2  10   1     8921.40     8618.45    349.69 o 
   4  10   1     4511.86     4120.02    259.13 o 
   6  10   1      336.59      357.57    138.03 o 
   8  10   1      328.37      382.70    129.40 o 
  10  10   1       72.52       -7.10     92.63 o 
  12  10   1      600.10      664.87    140.11 o 
  14  10   1     1232.14     1062.42    189.12 o 
  16  10   1      475.66      297.44    149.40 o 
  18  10   1      546.98      460.05    199.54 o 
  20  10   1      671.50       68.06    313.09 o 
  22  10   1     1472.28     1705.23    260.18 o 
  24  10   1     1397.40      742.66    261.11 o 
 -23  11   1      676.23      581.75    224.57 o 
 -21  11   1       80.34      -31.35    200.90 o 
 -19  11   1      731.45      717.36    203.78 o 
 -17  11   1      204.70      221.25    189.60 o 
 -15  11   1     1278.08     1857.55    211.91 o 
 -13  11   1       35.43      -81.50     95.72 o 
 -11  11   1     1083.81      934.35    108.23 o 
  -9  11   1     1682.38     1777.42    158.75 o 
  -7  11   1      209.09      461.93    179.92 o 
  -5  11   1       72.92      -40.14    126.16 o 
  -3  11   1    14894.32    14444.38    403.87 o 
  -1  11   1     4292.99     4062.00    212.72 o 
   1  11   1     4353.44     3996.00    179.35 o 
   3  11   1     1017.69      999.01    137.63 o 
   5  11   1      327.08      372.86    133.93 o 
   7  11   1      294.26      152.16    134.36 o 
   9  11   1     2846.03     3001.36    198.02 o 
  11  11   1      150.31      194.65    136.61 o 
  13  11   1      251.25      160.27    319.36 o 
  15  11   1       12.38     -184.16    184.16 o 
  17  11   1     2188.91     2193.72    186.16 o 
  19  11   1     1429.37     1512.49    266.67 o 
  21  11   1       10.00     -116.86    289.54 o 
  23  11   1      162.72      561.04    247.10 o 
 -22  12   1        0.12      182.52    227.04 o 
 -20  12   1     2103.50     2524.97    510.64 o 
 -18  12   1      232.25      112.38    200.90 o 
 -16  12   1       40.19     -180.99    180.99 o 
 -14  12   1      313.77      117.19    183.26 o 
 -12  12   1    11637.32    12050.25    305.48 o 
 -10  12   1     2392.51     2609.89    177.38 o 
  -8  12   1      444.66      393.32    139.43 o 
  -6  12   1      306.16      401.59    135.79 o 
  -4  12   1    10458.54    10497.21    338.75 o 
  -2  12   1     4762.94     4859.61    201.21 o 
   0  12   1     1634.68     1699.56    133.15 o 
   2  12   1      216.01      -14.00    133.54 o 
   4  12   1      721.49      618.11    146.18 o 
   6  12   1      168.66      112.73    136.37 o 
   8  12   1     9306.33    10077.18    341.59 o 
  10  12   1     5261.81     4542.28    244.79 o 
  12  12   1     1203.05      963.19    183.50 o 
  14  12   1      867.81      921.05    208.06 o 
  16  12   1      361.57      375.87    207.58 o 
  18  12   1     5518.32     5958.86    350.93 o 
  20  12   1     1203.99     1042.89    242.81 o 
  22  12   1      270.94     -197.46    225.03 o 
 -21  13   1        6.66        6.96    211.92 o 
 -19  13   1        3.98       29.64    342.74 o 
 -17  13   1       62.68      -49.75    205.89 o 
 -15  13   1      465.28      527.08    201.22 o 
 -13  13   1     3963.75     4192.07    237.39 o 
 -11  13   1    12148.43    12913.03    405.71 o 
  -9  13   1     6917.75     6728.97    282.62 o 
  -7  13   1      989.85      628.92    148.33 o 
  -5  13   1      335.01      495.14    187.95 o 
  -3  13   1      493.88      373.45    122.91 o 
  -1  13   1     3795.02     3429.37    167.99 o 
   1  13   1     1684.78     1739.84    142.37 o 
   3  13   1     1965.95     1925.69    358.16 o 
   5  13   1     1656.10     1283.87    158.19 o 
   7  13   1     3976.51     4226.85    231.29 o 
   9  13   1     4052.65     4116.56    232.10 o 
  11  13   1     3054.09     3100.18    201.70 o 
  13  13   1      589.88      479.90    206.43 o 
  15  13   1       22.62       87.12    206.64 o 
  17  13   1     1892.11     2298.33    260.25 o 
  19  13   1     2877.16     3315.87    288.61 o 
  21  13   1      517.53      651.12    305.47 o 
 -20  14   1      159.81      -82.69    212.48 o 
 -18  14   1      587.45      405.84    228.03 o 
 -16  14   1       91.62      220.91    218.89 o 
 -14  14   1     1972.10     2028.95    241.63 o 
 -12  14   1      470.34      491.20    290.02 o 
 -10  14   1      349.78      241.55    155.29 o 
  -8  14   1      728.91      561.21    158.16 o 
  -6  14   1      352.67      380.96    149.23 o 
  -4  14   1        2.21       18.84    142.06 o 
  -2  14   1       56.92       32.12    122.35 o 
   0  14   1        0.64      -28.48    120.88 o 
   2  14   1     2784.75     3094.71    196.32 o 
   4  14   1     1698.93     1952.39    178.91 o 
   6  14   1      758.86      780.94    167.70 o 
   8  14   1      274.92      130.93    156.03 o 
  10  14   1     1004.82      934.24    170.51 o 
  12  14   1     3857.61     4039.47    289.31 o 
  14  14   1      106.37      120.12    216.21 o 
  16  14   1      632.14      606.42    234.44 o 
  18  14   1      124.76       25.07    342.57 o 
 -19  15   1        0.52     -330.71    330.71 o 
 -17  15   1     1231.72     1433.61    254.92 o 
 -15  15   1      615.75      537.67    226.18 o 
 -13  15   1      658.83      503.58    180.35 o 
 -11  15   1       33.66     -126.97    164.55 o 
  -9  15   1      306.67      259.38    162.70 o 
  -7  15   1     1351.82     1421.93    181.27 o 
  -5  15   1      132.55      125.22    156.97 o 
  -3  15   1      369.47      284.29    155.92 o 
  -1  15   1      150.65      -30.34    128.39 o 
   1  15   1       59.30     -136.87    151.64 o 
   3  15   1      975.47     1136.17    188.97 o 
   5  15   1       47.52      110.67    157.71 o 
   7  15   1      138.04       90.69    162.00 o 
   9  15   1      530.53      362.95    169.01 o 
  11  15   1      303.54      486.73    285.97 o 
  13  15   1       35.39      -50.42    223.55 o 
  15  15   1     1102.96     1543.67    264.14 o 
  17  15   1        1.67       -9.69    238.05 o 
 -16  16   1      408.93      597.75    298.01 o 
 -14  16   1     1207.13     1475.86    264.40 o 
 -12  16   1       42.85     -194.76    194.76 o 
 -10  16   1      136.87       24.94    171.94 o 
  -8  16   1      326.65      374.08    172.49 o 
  -6  16   1      157.19       33.54    223.55 o 
  -4  16   1       22.94     -167.81    167.81 o 
  -2  16   1      248.67      104.93    197.40 o 
   0  16   1        6.94       29.92    239.54 o 
   2  16   1      355.21      195.95    171.46 o 
   4  16   1      397.62      291.56    176.09 o 
   6  16   1     1147.26     1280.28    191.60 o 
   8  16   1        3.76      -29.28    175.10 o 
  10  16   1      130.42      -15.12    182.98 o 
  12  16   1      358.08      582.68    424.23 o 
  14  16   1        1.61      -49.29    369.51 o 
  16  16   1      519.40      817.79    364.77 o 
 -15  17   1        0.12     -124.67    242.22 o 
 -13  17   1       93.35      223.43    270.74 o 
 -11  17   1      284.62      -71.14    191.62 o 
  -9  17   1      639.23      722.12    194.82 o 
  -7  17   1      249.70      400.30    190.27 o 
  -5  17   1       57.96        3.29    177.88 o 
  -3  17   1     1006.28      970.50    189.85 o 
  -1  17   1       84.40     -204.31    214.39 o 
   1  17   1      250.96      363.10    181.53 o 
   3  17   1      318.64      219.15    184.38 o 
   5  17   1       22.77        3.10    183.04 o 
   7  17   1       74.49     -180.99    180.99 o 
   9  17   1      663.10      785.37    200.85 o 
  11  17   1       80.79       95.46    248.94 o 
  13  17   1       13.36     -374.59    374.59 o 
 -12  18   1        0.81     -243.71    243.71 o 
 -10  18   1      116.35     -170.44    202.91 o 
  -8  18   1      752.97      838.29    212.75 o 
  -6  18   1      128.29      -71.29    190.23 o 
  -4  18   1       71.50      -76.01    261.30 o 
  -2  18   1      151.05       85.10    196.63 o 
   0  18   1       50.82       42.97    195.05 o 
   2  18   1       12.81      -39.71    195.96 o 
   4  18   1       56.23      -13.42    204.81 o 
   6  18   1      379.37      519.60    210.32 o 
   8  18   1        5.76     -190.60    212.01 o 
  10  18   1       28.09      -31.07    207.47 o 
  -7  19   1      204.31      125.20    212.91 o 
  -5  19   1      151.68       27.02    281.43 o 
  -3  19   1     1048.59     1157.62    284.43 o 
  -1  19   1      253.91       93.99    267.59 o 
   1  19   1       11.90      154.39    213.92 o 
   3  19   1      563.20      853.97    225.42 o 
   5  19   1      126.17      240.78    338.99 o 
 -30   0   2       14.07      467.20    212.08 o 
 -28   0   2       36.75      150.79    312.41 o 
 -26   0   2       54.82     -241.26    285.98 o 
 -24   0   2     7099.55     6509.20    484.89 o 
 -22   0   2     5461.76     5417.78    435.08 o 
 -20   0   2      218.89      455.41    247.02 o 
 -18   0   2     3432.32     3365.06    305.64 o 
 -16   0   2     1634.86     1456.01    220.93 o 
 -14   0   2     8030.20     7187.23    398.14 o 
 -12   0   2     2330.61     1480.07    177.55 o 
 -10   0   2     8155.13     8199.02    388.32 o 
  -8   0   2    82754.85    85721.58   2398.53 o 
  -6   0   2    11341.97    12477.85    369.08 o 
  -4   0   2    10072.24    12281.51    244.73 o 
  -2   0   2   151704.06   183361.34   5055.72 o 
   0   0   2    54935.21    71323.71   1993.85 o 
   2   0   2    12092.24    13880.88    407.97 o 
   4   0   2    29583.95    29412.07    842.31 o 
   6   0   2    45054.00    52369.36   1479.46 o 
   8   0   2    95524.99   106675.97   4138.98 o 
  10   0   2    10138.06     9189.80    467.27 o 
  12   0   2     3483.49     4072.57    326.65 o 
  14   0   2      446.06      340.54    216.52 o 
  16   0   2     7588.84     6843.98    462.86 o 
  18   0   2     1414.90     1122.59    274.80 o 
  20   0   2      131.24      -33.21    270.40 o 
  22   0   2     3063.84     2826.98    354.77 o 
  24   0   2      155.15      299.54    316.48 o 
  26   0   2     1592.02     2060.51    392.72 o 
 -29   1   2      123.47      178.96    172.77 o 
 -27   1   2      648.29      541.66    218.53 o 
 -25   1   2       74.01      178.84    199.93 o 
 -23   1   2     1086.10      859.39    486.92 o 
 -21   1   2      454.66      519.90    176.43 o 
 -19   1   2      146.46      216.68    169.89 o 
 -17   1   2      136.48     -141.41    141.41 o 
 -15   1   2     3990.88     3816.89    224.85 o 
 -13   1   2    20054.09    19647.62    588.44 o 
 -11   1   2     5374.08     5559.01    168.39 o 
  -9   1   2     8958.82     7849.42    208.47 o 
  -7   1   2     6765.66     6828.30    161.41 o 
  -5   1   2      976.79     1168.48     46.57 o 
  -3   1   2    15161.82    17098.72    303.50 o 
  -1   1   2    36704.61    46241.17    724.72 o 
   1   1   2    14902.15    19585.83    568.82 o 
   3   1   2    38124.29    38957.76    778.37 o 
   5   1   2     5363.09     5959.04    147.29 o 
   7   1   2       15.25       50.67     61.70 o 
   9   1   2     2395.73     2754.20    171.49 o 
  11   1   2      532.01      340.84    126.73 o 
  13   1   2      915.72      835.93    156.94 o 
  15   1   2     4816.31     4695.45    288.10 o 
  17   1   2     4935.78     4154.35    286.56 o 
  19   1   2        6.72     -136.22    233.97 o 
  21   1   2      156.97      339.84    195.61 o 
  23   1   2      138.66      173.02    213.79 o 
  25   1   2      460.28      280.73    231.35 o 
  27   1   2     1020.64      938.60    260.72 o 
 -30   2   2      529.99      933.53    193.98 o 
 -28   2   2     2595.52     2461.27    202.35 o 
 -26   2   2      845.64      967.82    219.21 o 
 -24   2   2      385.52      385.77    192.64 o 
 -22   2   2      850.96      643.71    183.60 o 
 -20   2   2      154.28      148.60    173.44 o 
 -18   2   2      173.74        9.06    249.56 o 
 -16   2   2     7203.16     7839.03    239.13 o 
 -14   2   2    15431.87    14895.05    471.49 o 
 -12   2   2    30484.84    30448.70    712.80 o 
 -10   2   2    38903.00    37995.59    876.06 o 
  -8   2   2     6596.00     7854.98    158.51 o 
  -6   2   2    48729.83    53971.23   1064.67 o 
  -4   2   2    58340.57    63731.81   1251.90 o 
  -2   2   2    12481.02    13928.66    192.58 o 
   0   2   2     5118.83     6508.59    168.44 o 
   2   2   2     4209.92     4867.31    310.16 o 
   4   2   2    12957.67    15565.08    382.73 o 
   6   2   2      586.57      789.64     50.29 o 
   8   2   2     1192.16     1032.65     85.92 o 
  10   2   2      331.81      412.57     80.64 o 
  12   2   2     9552.62     8026.73    244.34 o 
  14   2   2     4829.31     4992.74    281.81 o 
  16   2   2     5225.08     4686.39    304.85 o 
  18   2   2    17155.79    16793.50    570.94 o 
  20   2   2        1.41       58.07    190.45 o 
  22   2   2       55.58     -176.39    201.97 o 
  24   2   2     2882.23     2822.61    268.83 o 
  26   2   2      117.02      181.00    239.60 o 
 -29   3   2     2642.76     3460.46    230.69 o 
 -27   3   2     2734.18     2849.27    203.40 o 
 -25   3   2      376.11      519.52    150.21 o 
 -23   3   2     7390.37     6632.19    343.04 o 
 -21   3   2     2138.68     1847.92    203.53 o 
 -19   3   2      612.56      686.52    189.75 o 
 -17   3   2    10239.32     9657.32    284.57 o 
 -15   3   2    13563.34    12154.84    327.75 o 
 -13   3   2     1121.24     1338.07     91.72 o 
 -11   3   2    17063.60    16211.69    319.56 o 
  -9   3   2    36554.70    39556.13    822.53 o 
  -7   3   2     4186.24     4232.36    172.99 o 
  -5   3   2    15665.82    13737.07    289.99 o 
  -3   3   2      657.67      664.05     40.10 o 
  -1   3   2     1665.13     1583.78     74.20 o 
   1   3   2    44374.95    54720.54   1056.52 o 
   3   3   2    56551.05    60598.39   1403.88 o 
   5   3   2      802.54      660.97     61.38 o 
   7   3   2      748.00      704.29     86.37 o 
   9   3   2     3805.50     4526.37    176.92 o 
  11   3   2    10207.84    10494.52    297.38 o 
  13   3   2    16184.35    15088.47    400.67 o 
  15   3   2      460.61      736.28    179.21 o 
  17   3   2     1630.66     1565.88    204.95 o 
  19   3   2     2334.39     2299.82    325.97 o 
  21   3   2       80.88      364.94    199.29 o 
  23   3   2     1751.20     1832.30    244.03 o 
  25   3   2     1107.07     1081.48    251.42 o 
  27   3   2      128.81      326.67    263.40 o 
 -28   4   2      250.17      186.21    170.89 o 
 -26   4   2      610.65      493.33    158.72 o 
 -24   4   2     1842.06     1987.16    173.83 o 
 -22   4   2      486.73      537.41    140.40 o 
 -20   4   2     3312.25     3247.57    183.12 o 
 -18   4   2     3814.69     3861.00    196.14 o 
 -16   4   2     1142.06     1129.33     94.35 o 
 -14   4   2     3592.29     3057.41    147.55 o 
 -12   4   2     1048.78     1276.86     65.43 o 
 -10   4   2     2852.20     3346.26    128.68 o 
  -8   4   2     4061.34     3218.24    120.23 o 
  -6   4   2     3615.74     2991.06    101.95 o 
  -4   4   2      284.41      218.25     43.52 o 
  -2   4   2     9656.84     9032.36    207.26 o 
   0   4   2     6943.69     5119.18    164.76 o 
   2   4   2    56752.03    56602.18   1093.21 o 
   4   4   2   124942.55   143471.50   3294.84 o 
   6   4   2    20298.15    19930.55    488.33 o 
   8   4   2     4777.09     4248.21    160.93 o 
  10   4   2     4980.58     4434.69    181.63 o 
  12   4   2       10.20      -98.93     98.93 o 
  14   4   2      825.92      735.51    119.21 o 
  16   4   2      852.01      627.60    186.08 o 
  18   4   2      501.21      403.07    185.89 o 
  20   4   2       19.22      196.11    194.51 o 
  22   4   2       66.01      -27.23    271.08 o 
  24   4   2        1.11     -218.81    218.81 o 
  26   4   2      154.69      -76.04    324.44 o 
 -29   5   2        1.16       64.60    181.83 o 
 -27   5   2      245.34     -101.99    160.27 o 
 -25   5   2     2180.84     1817.56    177.31 o 
 -23   5   2      121.92     -134.41    134.41 o 
 -21   5   2     6152.42     6070.39    244.71 o 
 -19   5   2     4747.65     4391.95    217.91 o 
 -17   5   2     4624.28     4076.51    162.56 o 
 -15   5   2      266.64      141.38     67.57 o 
 -13   5   2     1863.58     1680.36     84.47 o 
 -11   5   2    22422.12    22960.52    478.64 o 
  -9   5   2     1964.10     2246.33     97.29 o 
  -7   5   2    18316.44    17030.15    358.85 o 
  -5   5   2     7855.09     8176.75    165.99 o 
  -3   5   2    19865.02    18077.01    327.72 o 
  -1   5   2     1260.05      958.02     62.09 o 
   1   5   2    10291.42    10477.11    278.22 o 
   3   5   2    60909.93    69303.45   1335.83 o 
   5   5   2    62687.43    67038.17   1558.10 o 
   7   5   2    14991.70    16136.91    414.17 o 
   9   5   2    30347.85    31473.98    757.43 o 
  11   5   2     6607.81     6718.34    209.57 o 
  13   5   2     6146.64     5726.65    230.01 o 
  15   5   2      316.90       19.23    133.88 o 
  17   5   2     2376.27     2472.35    226.44 o 
  19   5   2      431.75      522.28    201.34 o 
  21   5   2      128.37        8.70    209.51 o 
  23   5   2       70.89      166.81    221.35 o 
  25   5   2      604.11      429.45    242.33 o 
 -28   6   2       17.32      -18.80    172.10 o 
 -26   6   2      965.62     1104.31    177.47 o 
 -24   6   2     2136.86     2324.64    184.96 o 
 -22   6   2     4339.92     4021.70    208.83 o 
 -20   6   2     5115.33     5452.80    234.62 o 
 -18   6   2      361.23      287.33    156.11 o 
 -16   6   2      246.89      272.81     95.39 o 
 -14   6   2      766.03      589.32     88.62 o 
 -12   6   2     1097.95      996.35     84.60 o 
 -10   6   2      310.76      248.77     68.52 o 
  -8   6   2     8755.21    10359.73    243.97 o 
  -6   6   2     4239.57     6033.33    140.23 o 
  -4   6   2    14202.81    17941.55    298.72 o 
  -2   6   2      402.60      367.26     58.48 o 
   0   6   2      198.05       45.35     56.66 o 
   2   6   2     1201.90     1224.06     89.30 o 
   4   6   2     2626.23     2233.79     76.58 o 
   6   6   2     3291.79     3136.06    155.37 o 
   8   6   2    11183.61    11669.30    326.68 o 
  10   6   2    41408.06    40906.83   1200.05 o 
  12   6   2    11628.64    11172.54    285.82 o 
  14   6   2      190.65      191.89    126.48 o 
  16   6   2       41.81     -164.55    172.81 o 
  18   6   2      804.83     1253.62    208.60 o 
  20   6   2     2481.63     2631.89    249.67 o 
  22   6   2      625.80      388.75    221.51 o 
  24   6   2        5.50     -144.92    158.85 o 
  26   6   2        8.28       32.53    173.22 o 
 -27   7   2      168.60     -128.22    169.06 o 
 -25   7   2      452.41      435.32    160.93 o 
 -23   7   2     3868.06     4033.17    219.00 o 
 -21   7   2     7573.48     7710.45    278.58 o 
 -19   7   2     8513.32     8508.57    284.08 o 
 -17   7   2     4526.52     4407.21    185.85 o 
 -15   7   2     1017.19      710.85     89.59 o 
 -13   7   2      121.66      -17.39     84.18 o 
 -11   7   2     5436.60     5438.06    249.48 o 
  -9   7   2     2183.82     2394.17    114.11 o 
  -7   7   2     3681.19     4226.10    121.47 o 
  -5   7   2     5332.50     5352.11    135.76 o 
  -3   7   2      762.97      800.71     80.60 o 
  -1   7   2     2742.83     2861.02    123.07 o 
   1   7   2    11680.31    13446.94    497.79 o 
   3   7   2     1051.28     1408.85    114.83 o 
   5   7   2    18828.01    19260.46    352.19 o 
   7   7   2     6952.68     6895.00    188.30 o 
   9   7   2    11441.66    11742.40    323.43 o 
  11   7   2     9077.85     9418.92    376.91 o 
  13   7   2      542.58      436.37    137.24 o 
  15   7   2        1.64      -67.15    125.88 o 
  17   7   2      309.07      127.46    240.92 o 
  19   7   2     2668.00     2685.41    250.76 o 
  21   7   2      985.80      924.10    203.24 o 
  23   7   2     1283.35     1238.52    249.35 o 
  25   7   2      531.48       79.05    252.95 o 
 -26   8   2     1198.58     1685.06    252.29 o 
 -24   8   2       77.41      -26.77    146.77 o 
 -22   8   2     6064.57     7024.01    274.48 o 
 -20   8   2       54.34      -24.97    128.46 o 
 -18   8   2     4357.91     4359.15    182.12 o 
 -16   8   2     8567.68     8829.52    282.47 o 
 -14   8   2     3169.32     3167.73    149.23 o 
 -12   8   2       30.07       -0.81     89.05 o 
 -10   8   2    15788.21    16007.01    312.43 o 
  -8   8   2      603.12      701.66     69.83 o 
  -6   8   2    37738.34    36604.30    842.17 o 
  -4   8   2    27504.34    28595.29    597.30 o 
  -2   8   2     2182.13     1957.70     97.70 o 
   0   8   2       71.12      178.21     73.47 o 
   2   8   2      578.46      547.86     95.49 o 
   4   8   2      401.48      356.82     96.81 o 
   6   8   2     9727.85     9390.97    201.15 o 
   8   8   2     2136.25     1901.73     82.59 o 
  10   8   2     4342.60     3893.60    183.26 o 
  12   8   2      656.37      839.66    101.10 o 
  14   8   2      751.78      582.56    105.58 o 
  16   8   2     1375.90     1389.98    120.45 o 
  18   8   2     5281.48     5393.13    342.40 o 
  20   8   2     1543.92     1771.88    243.10 o 
  22   8   2      681.64      587.74    234.28 o 
  24   8   2     1557.78     1719.06    278.50 o 
 -27   9   2      234.47      512.74    260.74 o 
 -25   9   2      722.41      744.28    234.67 o 
 -23   9   2       19.61     -212.46    212.46 o 
 -21   9   2     2557.50     2418.33    236.16 o 
 -19   9   2      577.50      212.05    149.69 o 
 -17   9   2     1221.14     1168.63    115.91 o 
 -15   9   2      385.95      270.81    103.47 o 
 -13   9   2      398.30      204.62    104.40 o 
 -11   9   2      436.32      226.12     81.28 o 
  -9   9   2    11127.53    10263.47    226.23 o 
  -7   9   2    19347.28    18963.97    360.03 o 
  -5   9   2    23384.04    22500.47    569.85 o 
  -3   9   2    29719.69    29710.75    624.33 o 
  -1   9   2     9243.52     9510.60    246.95 o 
   1   9   2     1353.10     1464.57    122.45 o 
   3   9   2     1619.14     2086.69    137.19 o 
   5   9   2     1034.58      951.89    122.47 o 
   7   9   2     1290.54     1384.06     79.74 o 
   9   9   2     1365.17     1856.49    173.43 o 
  11   9   2     2512.36     2511.42    163.57 o 
  13   9   2      136.27      180.94    170.50 o 
  15   9   2     2295.54     1972.85    166.22 o 
  17   9   2      295.49      402.46    198.96 o 
  19   9   2       11.47     -100.73    200.08 o 
  21   9   2      239.65      119.77    218.72 o 
  23   9   2     1627.37     1979.58    277.70 o 
 -26  10   2      243.74       13.37    235.19 o 
 -24  10   2      164.46       -4.79    257.52 o 
 -22  10   2     1096.07     1024.23    213.04 o 
 -20  10   2      985.90      700.61    195.15 o 
 -18  10   2      225.65      137.72    140.52 o 
 -16  10   2     3464.51     3517.79    235.43 o 
 -14  10   2     2342.22     2390.27    136.55 o 
 -12  10   2     4502.23     4590.98    211.34 o 
 -10  10   2      880.59      779.75    116.16 o 
  -8  10   2    19337.76    19179.25    427.49 o 
  -6  10   2    14114.02    13113.63    376.97 o 
  -4  10   2    12956.24    12438.44    310.16 o 
  -2  10   2    22233.64    21580.24    477.11 o 
   0  10   2       17.48       86.06     96.42 o 
   2  10   2     2078.00     2303.37    151.20 o 
   4  10   2     1941.01     2029.71    150.87 o 
   6  10   2      311.95      515.81    170.41 o 
   8  10   2     3557.56     3812.53    210.68 o 
  10  10   2     4181.39     4221.95    283.75 o 
  12  10   2        3.77      -19.80    128.00 o 
  14  10   2      125.61       24.07    198.22 o 
  16  10   2      804.26      573.66    157.27 o 
  18  10   2      241.58     -196.83    196.83 o 
  20  10   2      490.29      909.01    228.97 o 
  22  10   2     1291.18     1074.09    263.80 o 
 -25  11   2       25.55     -152.41    229.75 o 
 -23  11   2      254.91      575.27    264.30 o 
 -21  11   2      155.88       -3.55    309.70 o 
 -19  11   2     1862.64     1922.18    260.75 o 
 -17  11   2       19.76       24.69    176.52 o 
 -15  11   2       31.39       70.56    110.68 o 
 -13  11   2      560.20      426.38    103.76 o 
 -11  11   2     1600.09     1238.41    114.38 o 
  -9  11   2    13096.06    11964.37    455.79 o 
  -7  11   2    16445.66    16976.55    474.78 o 
  -5  11   2     1962.30     1812.50    155.14 o 
  -3  11   2     5330.37     5078.44    199.98 o 
  -1  11   2       76.71     -106.04    106.04 o 
   1  11   2    16796.18    16477.24    459.72 o 
   3  11   2       71.88      315.52    136.14 o 
   5  11   2     4966.72     4357.41    304.05 o 
   7  11   2      276.23      198.40    133.40 o 
   9  11   2     4112.80     4220.33    226.41 o 
  11  11   2      182.61      359.23    138.36 o 
  13  11   2      158.57     -160.32    183.23 o 
  15  11   2     1416.64     1299.82    211.97 o 
  17  11   2     1903.28     1777.75    230.90 o 
  19  11   2     1256.49     1120.95    260.23 o 
  21  11   2     4536.71     4902.07    647.70 o 
 -24  12   2       68.43     -224.46    224.46 o 
 -22  12   2     1205.24     1488.39    239.80 o 
 -20  12   2      831.02      543.66    205.65 o 
 -18  12   2      759.96      801.41    212.96 o 
 -16  12   2      896.22      912.10    201.70 o 
 -14  12   2     1080.43     1055.12    119.30 o 
 -12  12   2      468.85      183.03    105.31 o 
 -10  12   2     2296.09     2136.18    260.31 o 
  -8  12   2     3592.68     3617.67    201.04 o 
  -6  12   2     1128.73     1339.73    192.74 o 
  -4  12   2      123.59       35.31    136.96 o 
  -2  12   2        1.35      212.78    134.68 o 
   0  12   2      523.88      335.99    142.32 o 
   2  12   2      800.80      602.15    184.89 o 
   4  12   2      169.82      230.81    139.70 o 
   6  12   2      392.81      438.73    141.29 o 
   8  12   2      606.56      341.22    162.37 o 
  10  12   2     1053.98     1483.97    162.98 o 
  12  12   2      464.43      194.81    191.67 o 
  14  12   2        9.28     -104.79    196.98 o 
  16  12   2       23.92      -71.51    199.89 o 
  18  12   2      879.61      783.14    226.97 o 
  20  12   2     1794.53     2233.81    305.47 o 
 -23  13   2     1358.09     1444.39    275.65 o 
 -21  13   2       31.20     -202.04    202.04 o 
 -19  13   2       78.71     -202.91    202.91 o 
 -17  13   2      944.01      953.75    212.63 o 
 -15  13   2      541.31      644.09    292.42 o 
 -13  13   2      504.84      425.66    156.41 o 
 -11  13   2     5892.28     5860.02    273.87 o 
  -9  13   2      100.94      256.58    145.93 o 
  -7  13   2      122.15     -117.34    134.28 o 
  -5  13   2     7347.91     7180.97    281.96 o 
  -3  13   2     1586.93     1449.09    138.40 o 
  -1  13   2     2533.75     2631.58    154.11 o 
   1  13   2     9619.63     9247.00    320.78 o 
   3  13   2      206.90      252.63    141.44 o 
   5  13   2     1497.96     1306.57    160.59 o 
   7  13   2     1146.72     1243.01    166.36 o 
   9  13   2        1.87      161.19    149.01 o 
  11  13   2        7.55      114.38    152.73 o 
  13  13   2     1036.28     1018.09    221.30 o 
  15  13   2      722.71      676.23    222.57 o 
  17  13   2        8.72       93.46    212.16 o 
  19  13   2      150.56      450.00    231.75 o 
 -20  14   2       52.48      -89.12    320.89 o 
 -18  14   2      103.62      210.42    214.21 o 
 -16  14   2      702.58      756.02    216.81 o 
 -14  14   2       11.67     -195.50    195.50 o 
 -12  14   2      711.01      632.94    185.77 o 
 -10  14   2      902.09      808.16    161.49 o 
  -8  14   2      281.88      449.34    154.35 o 
  -6  14   2      257.94      142.07    146.70 o 
  -4  14   2     2117.56     2023.76    172.78 o 
  -2  14   2      717.24      793.60    129.93 o 
   0  14   2      551.29      534.60    151.00 o 
   2  14   2      964.39     1198.55    194.01 o 
   4  14   2     4284.46     4400.96    245.20 o 
   6  14   2     5016.68     5604.29    278.51 o 
   8  14   2      558.14      382.75    159.56 o 
  10  14   2      930.55      864.58    169.24 o 
  12  14   2      418.71      171.26    209.93 o 
  14  14   2      197.45      -68.50    218.63 o 
  16  14   2        1.18      -58.75    233.43 o 
  18  14   2        4.00       79.74    220.10 o 
 -19  15   2        8.30      -25.46    233.12 o 
 -17  15   2       75.59      401.69    233.01 o 
 -15  15   2     2021.41     2032.06    253.06 o 
 -13  15   2     1634.00     1664.66    195.56 o 
 -11  15   2      151.82      -33.87    169.15 o 
  -9  15   2       21.70       80.89    157.86 o 
  -7  15   2      283.38      316.41    161.49 o 
  -5  15   2     4537.96     4213.38    236.44 o 
  -3  15   2     2412.26     2129.78    161.93 o 
  -1  15   2      273.06      226.02    136.00 o 
   1  15   2     1972.12     2192.85    192.10 o 
   3  15   2     7504.55     7615.28    313.41 o 
   5  15   2     3614.46     3948.93    238.90 o 
   7  15   2      137.15     -155.14    160.67 o 
   9  15   2     3289.01     3232.02    220.21 o 
  11  15   2     2402.64     2526.79    572.14 o 
  13  15   2      550.66      735.50    481.50 o 
  15  15   2     2611.69     3008.86    299.02 o 
  17  15   2      322.11      660.75    360.87 o 
 -18  16   2      165.57      206.09    245.99 o 
 -16  16   2      100.41     -196.16    230.79 o 
 -14  16   2     2772.05     2989.23    573.66 o 
 -12  16   2      162.41       19.66    177.65 o 
 -10  16   2     2125.13     2239.67    205.56 o 
  -8  16   2      570.61      604.22    176.57 o 
  -6  16   2     1581.34     1995.72    202.64 o 
  -4  16   2      449.16      388.33    173.63 o 
  -2  16   2     1967.96     2371.89    232.61 o 
   0  16   2     1095.11      909.21    180.97 o 
   2  16   2     1094.74      974.00    182.47 o 
   4  16   2     1655.31     2016.18    202.11 o 
   6  16   2        0.78       92.42    174.61 o 
   8  16   2      164.09      128.68    174.57 o 
  10  16   2     4755.95     5155.29    293.01 o 
  12  16   2     2926.84     3230.47    307.43 o 
  14  16   2     3442.84     3528.68    454.22 o 
 -15  17   2     1585.75     2031.69    278.89 o 
 -13  17   2      624.56      755.34    248.64 o 
 -11  17   2      175.94       86.93    188.54 o 
  -9  17   2      399.04      375.35    189.75 o 
  -7  17   2     2010.10     1982.59    210.58 o 
  -5  17   2      138.54        4.78    175.42 o 
  -3  17   2     1264.30     1025.75    190.82 o 
  -1  17   2     2310.29     2821.73    223.46 o 
   1  17   2     2894.87     3221.18    233.44 o 
   3  17   2      860.93      642.85    234.31 o 
   5  17   2       44.12      320.39    183.93 o 
   7  17   2       81.65      -75.11    182.72 o 
   9  17   2       83.91     -144.40    190.70 o 
  11  17   2      418.82      738.10    267.06 o 
 -12  18   2     1022.03      899.50    214.00 o 
 -10  18   2      992.99      660.82    210.35 o 
  -8  18   2        2.59     -191.45    191.45 o 
  -6  18   2       66.10       93.20    192.95 o 
  -4  18   2      240.86      -25.18    214.74 o 
  -2  18   2     1035.46     1646.72    279.91 o 
   0  18   2     4817.39     5851.45    347.09 o 
   2  18   2     2195.31     2184.49    233.57 o 
   4  18   2        1.14     -193.00    193.00 o 
   6  18   2       72.83      -48.02    201.53 o 
   8  18   2        8.81     -247.92    247.92 o 
  -7  19   2       22.60     -202.53    202.53 o 
  -5  19   2      662.32      844.43    219.02 o 
  -3  19   2      619.20      695.85    279.89 o 
  -1  19   2     1161.19     1302.33    290.29 o 
   1  19   2     1993.51     2216.53    249.33 o 
   3  19   2        1.36     -126.14    315.65 o 
   5  19   2      465.35      410.88    224.81 o 
 -31   1   3     1403.24     1885.50    174.80 o 
 -29   1   3        2.60      -60.15    169.52 o 
 -27   1   3        9.43      101.61    151.64 o 
 -25   1   3     1033.13     1166.67    212.57 o 
 -23   1   3     2915.39     2908.38    229.64 o 
 -21   1   3       17.93      182.54    170.52 o 
 -19   1   3    11695.53    10627.81    399.90 o 
 -17   1   3     2065.65     2326.20    175.74 o 
 -15   1   3        5.34      109.83    115.51 o 
 -13   1   3    13790.01    13779.93    346.16 o 
 -11   1   3    31367.73    32110.88    647.63 o 
  -9   1   3      517.07      824.86     99.60 o 
  -7   1   3    10750.31    10135.04    196.43 o 
  -5   1   3     8901.24     9668.75    254.30 o 
  -3   1   3     2233.23     3314.51     57.12 o 
  -1   1   3      626.94      688.65     28.97 o 
   1   1   3   100696.91   122021.24   3890.92 o 
   3   1   3     1559.00     1374.91     81.68 o 
   5   1   3      226.20      384.19     48.89 o 
   7   1   3      798.09     1308.23     75.32 o 
   9   1   3     9700.02     9848.60    274.90 o 
  11   1   3    11257.25    10769.48    570.40 o 
  13   1   3       76.39      168.63    154.93 o 
  15   1   3     3536.73     3497.17    289.20 o 
  17   1   3      180.67      205.00    179.70 o 
  19   1   3     6466.26     6121.68    332.39 o 
  21   1   3     2232.24     2282.08    239.98 o 
  23   1   3      859.79      646.05    429.32 o 
  25   1   3     1094.68     1506.89    263.73 o 
 -30   2   3      271.20      334.01    277.27 o 
 -28   2   3      655.37      751.64    171.80 o 
 -26   2   3      205.59      296.36    148.63 o 
 -24   2   3       12.77     -131.67    131.67 o 
 -22   2   3       57.77      190.60    170.92 o 
 -20   2   3     2204.60     2385.39    520.97 o 
 -18   2   3       76.91       59.37    189.41 o 
 -16   2   3     1044.04     1000.70     90.51 o 
 -14   2   3    35223.06    36910.91    859.93 o 
 -12   2   3      441.44      366.63     74.31 o 
 -10   2   3    13624.84    15158.31    282.82 o 
  -8   2   3     2113.38     1757.54     68.73 o 
  -6   2   3    87741.17    91162.50   2030.32 o 
  -4   2   3    78079.24    85743.72   1359.21 o 
  -2   2   3     3898.74     3449.48     77.53 o 
   0   2   3      751.67     1106.26     79.07 o 
   2   2   3    50384.03    57580.37   1334.08 o 
   4   2   3    24304.59    26094.14    533.29 o 
   6   2   3       88.88      103.67     45.48 o 
   8   2   3     3520.74     3919.51    123.68 o 
  10   2   3     3680.13     3250.40    149.69 o 
  12   2   3     1948.81     1926.18    119.30 o 
  14   2   3     5296.99     4272.08    275.90 o 
  16   2   3     2369.09     1767.14    211.21 o 
  18   2   3      204.48        0.02    179.00 o 
  20   2   3     1835.97     1888.06    229.58 o 
  22   2   3       59.98       52.02    209.62 o 
  24   2   3      870.86     1366.92    249.46 o 
  26   2   3      686.29     1057.78    270.29 o 
 -29   3   3        0.50       21.92    265.58 o 
 -27   3   3      335.24      134.31    157.90 o 
 -25   3   3     1791.61     1942.76    173.22 o 
 -23   3   3      377.20      342.67    137.66 o 
 -21   3   3      122.82       92.85    165.33 o 
 -19   3   3      183.62      -44.78    122.13 o 
 -17   3   3    17934.20    17263.18    440.75 o 
 -15   3   3    12546.72    10962.35    300.10 o 
 -13   3   3     1571.84     1688.16     73.88 o 
 -11   3   3    10268.15    10907.73    298.86 o 
  -9   3   3       77.80       24.01     46.16 o 
  -7   3   3    94568.74    96478.69   1893.71 o 
  -5   3   3    12061.63    10875.64    239.11 o 
  -3   3   3     9079.26     9677.50    156.38 o 
  -1   3   3    14146.15    12816.50    272.21 o 
   1   3   3       14.48       95.25     62.73 o 
   3   3   3    16224.67    12892.26    329.44 o 
   5   3   3    19247.05    25189.32    604.39 o 
   7   3   3     3106.94     3121.90    122.27 o 
   9   3   3      456.11      443.58     57.91 o 
  11   3   3     2915.89     2635.27    147.05 o 
  13   3   3     2445.39     2304.50    151.37 o 
  15   3   3      255.26      334.49    272.94 o 
  17   3   3     2366.36     2195.65    259.72 o 
  19   3   3      836.19     1132.12    208.77 o 
  21   3   3      275.72      -74.70    200.30 o 
  23   3   3      410.14      414.61    238.89 o 
  25   3   3      458.16      427.16    428.81 o 
 -30   4   3       22.07      131.02    255.62 o 
 -28   4   3       93.07       13.91    204.86 o 
 -26   4   3     1037.66     1438.60    167.06 o 
 -24   4   3     4044.43     3750.52    286.99 o 
 -22   4   3      920.12     1071.90    165.69 o 
 -20   4   3       93.76       33.45    123.58 o 
 -18   4   3    14159.02    13269.92    312.04 o 
 -16   4   3    34332.23    33205.97    676.05 o 
 -14   4   3      521.21      427.44     59.27 o 
 -12   4   3      138.10      150.84     53.03 o 
 -10   4   3      533.16      621.47     61.51 o 
  -8   4   3    11884.99    12170.52    265.00 o 
  -6   4   3      670.02      297.11     53.15 o 
  -4   4   3     8309.34     6684.79    117.65 o 
  -2   4   3    18725.18    14788.32    276.03 o 
   0   4   3    23560.48    22831.99    549.39 o 
   2   4   3    11975.45    10812.50    264.31 o 
   4   4   3    36827.80    35678.70    844.92 o 
   6   4   3       58.73       18.37     65.18 o 
   8   4   3       53.23       33.95     60.13 o 
  10   4   3     2613.56     2590.54    110.75 o 
  12   4   3     9704.87     8720.53    281.42 o 
  14   4   3     7322.00     6642.53    252.00 o 
  16   4   3       51.99       40.58    179.94 o 
  18   4   3     2134.75     1835.63    221.30 o 
  20   4   3      176.66      138.60    293.27 o 
  22   4   3      180.73       42.84    215.40 o 
  24   4   3     1966.87     1694.43    264.03 o 
  26   4   3       80.19       17.51    354.60 o 
 -29   5   3      124.08      210.28    176.87 o 
 -27   5   3        2.04      102.21    172.22 o 
 -25   5   3      686.49      423.56    179.62 o 
 -23   5   3      613.60      347.17    140.44 o 
 -21   5   3      422.30      313.92    134.78 o 
 -19   5   3     4078.79     4253.49    212.65 o 
 -17   5   3      745.69      815.56    144.79 o 
 -15   5   3        3.93      -81.20     81.20 o 
 -13   5   3     1900.97     1812.77    109.54 o 
 -11   5   3     1396.65     1520.12     94.26 o 
  -9   5   3     5364.55     6435.63    266.35 o 
  -7   5   3     3890.83     4004.97    124.55 o 
  -5   5   3      522.67      613.39     45.16 o 
  -3   5   3     1696.77     2323.81     76.85 o 
  -1   5   3      977.59     1110.24     66.35 o 
   1   5   3     2241.93     2817.29    133.48 o 
   3   5   3     1467.61     1864.19     77.36 o 
   5   5   3      864.90     1244.98     92.15 o 
   7   5   3     6046.50     6153.68    205.52 o 
   9   5   3     3554.43     3622.89    144.06 o 
  11   5   3    12665.46    11457.53    282.35 o 
  13   5   3    25470.12    24905.42    627.26 o 
  15   5   3      154.85      184.25    182.90 o 
  17   5   3    11055.54    10352.67    430.82 o 
  19   5   3     1403.65     1682.19    231.90 o 
  21   5   3     1298.26     2023.23    306.82 o 
  23   5   3       39.96     -195.27    225.46 o 
  25   5   3      433.75       33.88    248.68 o 
 -28   6   3      429.77      488.15    175.77 o 
 -26   6   3     1064.09     1008.41    168.28 o 
 -24   6   3      340.53      172.34    145.78 o 
 -22   6   3      168.71      261.39    211.92 o 
 -20   6   3      218.07       75.15    123.18 o 
 -18   6   3     4469.90     4164.12    215.24 o 
 -16   6   3     2861.14     2559.01    106.15 o 
 -14   6   3       60.11      -20.13    125.69 o 
 -12   6   3     1716.33     1604.54     91.40 o 
 -10   6   3     4508.26     5018.98    155.42 o 
  -8   6   3      576.88      949.26     76.20 o 
  -6   6   3     4895.01     4934.56    124.87 o 
  -4   6   3     1648.77     1845.37     85.86 o 
  -2   6   3    18760.57    20407.74    429.61 o 
   0   6   3    11567.00    11144.84    300.38 o 
   2   6   3      911.22      813.73     87.72 o 
   4   6   3    12991.70    13877.24    296.47 o 
   6   6   3     1483.26     1986.72    113.91 o 
   8   6   3     2744.15     2652.36    145.64 o 
  10   6   3    12747.18    12762.23    381.36 o 
  12   6   3       85.20      -95.07    171.27 o 
  14   6   3     4053.45     3446.33    195.05 o 
  16   6   3      202.63      133.09    301.57 o 
  18   6   3     3107.62     3023.31    252.20 o 
  20   6   3     2315.62     2546.11    250.32 o 
  22   6   3      638.13      698.92    233.34 o 
  24   6   3       57.27      -46.97    248.92 o 
 -29   7   3       10.52      199.18    199.01 o 
 -27   7   3        0.01      -68.76    272.67 o 
 -25   7   3       57.67       20.39    150.46 o 
 -23   7   3      205.79      247.87    143.57 o 
 -21   7   3       98.10      171.40    267.41 o 
 -19   7   3      406.86      600.16    152.46 o 
 -17   7   3      426.44      692.72    138.68 o 
 -15   7   3     1028.17      805.22    102.13 o 
 -13   7   3     1614.83     1477.60    100.54 o 
 -11   7   3    17160.41    16871.79    372.98 o 
  -9   7   3       94.63      183.09     73.02 o 
  -7   7   3     2734.92     2888.31    178.86 o 
  -5   7   3      581.19      714.11     63.24 o 
  -3   7   3    14938.94    15757.70    372.19 o 
  -1   7   3     7355.31     5975.91    171.83 o 
   1   7   3    13719.44    16035.28    415.37 o 
   3   7   3     1210.24     1392.87    106.81 o 
   5   7   3       10.82      -18.34     58.58 o 
   7   7   3     5218.43     5089.80    208.09 o 
   9   7   3      228.25      223.69    108.27 o 
  11   7   3      212.47      225.79    161.91 o 
  13   7   3    16863.31    15921.12    445.90 o 
  15   7   3        1.11     -134.79    134.79 o 
  17   7   3       30.99       72.00    188.62 o 
  19   7   3     1806.43     1364.62    233.18 o 
  21   7   3      111.71      241.54    287.34 o 
  23   7   3      103.34      289.43    247.53 o 
 -28   8   3      326.76      813.96    270.40 o 
 -26   8   3      603.37      784.21    242.95 o 
 -24   8   3      342.55      368.76    149.12 o 
 -22   8   3      474.58      269.39    140.41 o 
 -20   8   3       53.87       67.08    123.73 o 
 -18   8   3      798.57      805.03    109.30 o 
 -16   8   3     1589.30     1519.46    135.19 o 
 -14   8   3       36.73      -95.28     95.28 o 
 -12   8   3      185.56       74.77    108.38 o 
 -10   8   3     2511.18     2234.60     94.58 o 
  -8   8   3     1450.37     1365.23     79.94 o 
  -6   8   3     2472.33     2989.70    168.14 o 
  -4   8   3    18285.31    18715.79    409.19 o 
  -2   8   3     8590.29     8831.74    226.13 o 
   0   8   3       65.54      -15.75     87.04 o 
   2   8   3      222.35      164.60     94.91 o 
   4   8   3     7430.48     7342.12    249.57 o 
   6   8   3      922.90      940.60     78.24 o 
   8   8   3     9156.05     9077.42    199.60 o 
  10   8   3    17906.25    18005.97    467.49 o 
  12   8   3      710.56      860.48    182.16 o 
  14   8   3      943.16      803.40    142.39 o 
  16   8   3     5110.31     5107.12    320.62 o 
  18   8   3       26.25       19.66    200.62 o 
  20   8   3     1154.22     1179.76    235.56 o 
  22   8   3      150.32       60.16    237.35 o 
  24   8   3     1195.14      805.72    272.25 o 
 -27   9   3       23.27       81.39    231.86 o 
 -25   9   3      381.36       30.62    215.87 o 
 -23   9   3      695.38      714.32    202.96 o 
 -21   9   3        9.67       38.80    180.14 o 
 -19   9   3     5938.52     5839.02    207.63 o 
 -17   9   3      658.16      623.14    120.82 o 
 -15   9   3     1352.64     1671.09    146.04 o 
 -13   9   3     3353.09     3087.27    148.50 o 
 -11   9   3      938.00      619.87     86.06 o 
  -9   9   3     1107.03     1042.71     98.87 o 
  -7   9   3      871.08      722.54    143.74 o 
  -5   9   3     3270.93     3243.39    149.60 o 
  -3   9   3     1198.34     1234.84     99.64 o 
  -1   9   3      118.79      -81.78     81.78 o 
   1   9   3    21016.90    20968.55    538.98 o 
   3   9   3       23.51      129.40    107.64 o 
   5   9   3      183.43       20.22    112.96 o 
   7   9   3     2853.42     2858.97    127.00 o 
   9   9   3     6839.31     6382.85    302.95 o 
  11   9   3      973.73     1098.15    204.69 o 
  13   9   3        3.19       30.71    165.92 o 
  15   9   3     3841.30     3723.67    223.01 o 
  17   9   3      528.09      601.17    241.77 o 
  19   9   3       28.15     -177.98    209.99 o 
  21   9   3      834.51      755.69    243.91 o 
  23   9   3      174.45      658.72    297.51 o 
 -26  10   3        8.66      138.11    293.44 o 
 -24  10   3      234.27      208.50    204.66 o 
 -22  10   3        0.67      -62.41    181.27 o 
 -20  10   3        3.97        4.22    319.19 o 
 -18  10   3      325.37      325.66    172.89 o 
 -16  10   3       21.76      108.42    156.37 o 
 -14  10   3     7362.14     7177.91    251.76 o 
 -12  10   3     1848.71     1742.10    106.71 o 
 -10  10   3     1111.86     1173.09    140.48 o 
  -8  10   3      134.70       69.17    123.40 o 
  -6  10   3      316.15      105.07    118.62 o 
  -4  10   3      395.58      251.30    100.73 o 
  -2  10   3     3474.80     3564.38    161.51 o 
   0  10   3      223.34      275.18    116.44 o 
   2  10   3     6848.04     7052.16    265.00 o 
   4  10   3     4100.04     4164.25    220.68 o 
   6  10   3     6155.21     6098.65    259.43 o 
   8  10   3     1557.89     1788.01    213.09 o 
  10  10   3      302.60      276.93    128.14 o 
  12  10   3      643.80      598.95    185.39 o 
  14  10   3      111.11       46.41    178.11 o 
  16  10   3        2.08     -187.93    187.93 o 
  18  10   3      621.35      435.13    215.21 o 
  20  10   3      267.12       41.44    222.68 o 
  22  10   3     2789.69     3446.17    311.82 o 
 -25  11   3     1160.86     1595.67    251.14 o 
 -23  11   3       37.32       63.83    206.17 o 
 -21  11   3      880.01      689.84    356.13 o 
 -19  11   3      879.23      613.27    190.85 o 
 -17  11   3     1611.91     1827.54    139.42 o 
 -15  11   3      217.83      189.64    112.29 o 
 -13  11   3        4.40      -14.73    111.71 o 
 -11  11   3      418.58      248.69    106.87 o 
  -9  11   3      441.88      287.49    158.18 o 
  -7  11   3      313.89      101.94    132.49 o 
  -5  11   3    10624.04    10252.08    282.74 o 
  -3  11   3     1309.45     1277.44    122.30 o 
  -1  11   3     4006.47     3856.96    174.50 o 
   1  11   3       31.01     -130.40    130.40 o 
   3  11   3     1393.81     1373.60    155.22 o 
   5  11   3     7469.91     7393.25    290.30 o 
   7  11   3      269.00      295.50    183.71 o 
   9  11   3      203.41      151.99    131.25 o 
  11  11   3      413.48      291.63    143.26 o 
  13  11   3        0.22       35.53    185.39 o 
  15  11   3     1437.28     1701.46    216.79 o 
  17  11   3      970.73     1171.77    225.69 o 
  19  11   3       11.73       69.18    260.23 o 
  21  11   3       46.59        8.61    280.73 o 
 -24  12   3      541.37      201.99    222.11 o 
 -22  12   3      190.99      234.07    204.69 o 
 -20  12   3     1648.59     1771.07    189.35 o 
 -18  12   3      457.59      708.59    363.24 o 
 -16  12   3        0.09      -90.30    118.47 o 
 -14  12   3     3301.84     3320.04    158.07 o 
 -12  12   3     1681.11     1605.32    139.15 o 
 -10  12   3     5019.21     5169.99    251.59 o 
  -8  12   3     8889.13     8118.40    402.45 o 
  -6  12   3     4156.46     4080.83    229.70 o 
  -4  12   3     9604.36     9332.56    275.57 o 
  -2  12   3       25.18      -31.51    116.90 o 
   0  12   3     9615.97     9537.68    334.92 o 
   2  12   3     5821.27     5845.29    273.74 o 
   4  12   3     1806.17     1277.98    194.84 o 
   6  12   3     1861.32     2124.21    221.60 o 
   8  12   3     2080.18     2127.48    171.91 o 
  10  12   3       12.19       16.76    141.03 o 
  12  12   3     1035.57     1088.74    217.54 o 
  14  12   3      162.93      259.34    258.88 o 
  16  12   3     4506.86     5382.76    332.42 o 
  18  12   3      149.01      -94.15    216.50 o 
  20  12   3      745.62      560.09    246.02 o 
 -23  13   3      317.55      127.84    219.45 o 
 -21  13   3      188.77       31.70    362.39 o 
 -19  13   3      627.07      561.68    208.30 o 
 -17  13   3      945.13      694.52    198.92 o 
 -15  13   3      436.55      367.07    157.47 o 
 -13  13   3     3739.96     3678.87    208.44 o 
 -11  13   3     3189.80     2942.13    189.31 o 
  -9  13   3     4758.53     4693.25    297.64 o 
  -7  13   3      154.07      203.52    172.79 o 
  -5  13   3     9152.16     9116.87    323.24 o 
  -3  13   3    17186.08    15936.86    395.27 o 
  -1  13   3    10589.75    10928.32    362.71 o 
   1  13   3     4180.03     4179.49    228.28 o 
   3  13   3       45.94     -175.49    175.49 o 
   5  13   3     1756.85     1772.43    170.82 o 
   7  13   3       61.02      108.28    146.31 o 
   9  13   3       74.30      216.52    272.98 o 
  11  13   3     1169.46     1365.07    230.93 o 
  13  13   3      428.73      719.52    213.31 o 
  15  13   3      738.00      976.92    235.33 o 
  17  13   3     4196.10     4996.70    343.48 o 
  19  13   3     1357.84     2057.07    457.95 o 
 -22  14   3     2022.64     2311.77    255.69 o 
 -20  14   3      235.49       22.63    216.59 o 
 -18  14   3      332.62      303.70    209.61 o 
 -16  14   3       19.98      -87.16    209.74 o 
 -14  14   3     1019.26     1235.63    198.98 o 
 -12  14   3      365.24      340.21    158.08 o 
 -10  14   3      743.88      709.61    214.86 o 
  -8  14   3      163.11      -49.58    145.15 o 
  -6  14   3        2.52     -134.69    134.69 o 
  -4  14   3     1104.46     1336.93    174.87 o 
  -2  14   3     4051.86     4068.21    228.83 o 
   0  14   3        6.72     -140.03    140.03 o 
   2  14   3     1294.79     1469.57    204.30 o 
   4  14   3      639.18      659.10    201.35 o 
   6  14   3     5531.28     5581.63    278.12 o 
   8  14   3     1069.84      782.27    168.89 o 
  10  14   3     1174.45     1068.18    178.20 o 
  12  14   3      245.95      300.77    217.34 o 
  14  14   3     1010.26     1032.04    247.22 o 
  16  14   3       21.85      430.67    363.92 o 
  18  14   3      702.42      979.60    325.97 o 
 -19  15   3      978.12      970.08    247.05 o 
 -17  15   3      456.16      221.41    385.77 o 
 -15  15   3     1372.09     1233.72    229.89 o 
 -13  15   3     1464.60     1502.65    272.31 o 
 -11  15   3      274.97       10.72    160.42 o 
  -9  15   3        8.14     -151.85    151.85 o 
  -7  15   3     2395.75     2355.99    188.95 o 
  -5  15   3      612.42      377.38    155.87 o 
  -3  15   3      265.95      337.12    163.21 o 
  -1  15   3      684.66      548.35    160.64 o 
   1  15   3       41.03      -34.68    195.86 o 
   3  15   3      726.81      981.77    181.34 o 
   5  15   3     2952.93     3276.42    236.60 o 
   7  15   3     2644.47     2936.90    213.08 o 
   9  15   3      228.86      127.98    168.07 o 
  11  15   3      208.22     -157.89    472.86 o 
  13  15   3      664.66      836.61    245.10 o 
  15  15   3      282.47      650.61    336.30 o 
 -18  16   3      359.57       91.92    235.83 o 
 -16  16   3      943.11      850.16    241.27 o 
 -14  16   3        1.78     -144.84    290.35 o 
 -12  16   3      360.64      727.02    182.03 o 
 -10  16   3       66.63       54.57    168.26 o 
  -8  16   3     5492.23     6090.79    291.76 o 
  -6  16   3      520.86      578.04    170.65 o 
  -4  16   3      913.19      812.74    171.57 o 
  -2  16   3      161.27      278.37    164.02 o 
   0  16   3       93.63       98.53    167.78 o 
   2  16   3      119.52       96.91    170.18 o 
   4  16   3      856.37     1071.98    289.97 o 
   6  16   3       15.47     -149.01    171.96 o 
   8  16   3       86.16      -21.08    214.42 o 
  10  16   3      232.48      -20.84    427.79 o 
  12  16   3      854.43      485.14    277.34 o 
  14  16   3      519.29      689.22    300.55 o 
 -15  17   3       62.54     -131.58    277.34 o 
 -13  17   3      767.78      618.43    200.10 o 
 -11  17   3        1.71      -74.75    177.58 o 
  -9  17   3      717.13      510.59    187.87 o 
  -7  17   3     2099.59     2162.71    212.85 o 
  -5  17   3        2.55       -9.59    170.85 o 
  -3  17   3       48.53     -211.80    211.80 o 
  -1  17   3      256.99      182.58    180.60 o 
   1  17   3      461.34      276.37    216.95 o 
   3  17   3      183.80      124.11    180.82 o 
   5  17   3      215.06       44.26    184.24 o 
   7  17   3     2710.84     2696.89    239.07 o 
   9  17   3     1172.37     1577.52    222.81 o 
  11  17   3      326.60       49.83    249.93 o 
 -12  18   3       27.72     -126.84    197.81 o 
 -10  18   3        7.49     -142.37    188.42 o 
  -8  18   3      188.59       86.79    194.67 o 
  -6  18   3       24.93       70.05    192.93 o 
  -4  18   3      277.17     -236.94    236.94 o 
  -2  18   3     2237.90     3015.62    249.99 o 
   0  18   3      109.53      149.35    438.53 o 
   2  18   3      135.60      389.51    205.62 o 
   4  18   3        8.55     -193.32    193.32 o 
   6  18   3      392.24      673.14    212.78 o 
   8  18   3      727.15      929.21    320.48 o 
  -7  19   3       14.94     -206.65    206.65 o 
  -5  19   3     1524.16     1265.81    282.09 o 
  -3  19   3     2481.22     3256.43    496.41 o 
  -1  19   3     1088.71      903.82    231.37 o 
   1  19   3      967.64      768.45    222.61 o 
   3  19   3       11.95     -229.85    229.85 o 
 -30   0   4     1675.94     1820.30    232.81 o 
 -28   0   4        1.58      -92.40    170.35 o 
 -26   0   4      716.72     1026.73    218.39 o 
 -24   0   4       31.75      403.22    261.59 o 
 -22   0   4     3677.59     3340.33    318.85 o 
 -20   0   4       67.30        6.44    230.08 o 
 -18   0   4       75.16      319.53    204.32 o 
 -16   0   4    19158.69    15721.02    694.29 o 
 -14   0   4    39823.12    36651.12   1045.16 o 
 -12   0   4    27348.76    25862.63    600.29 o 
 -10   0   4    54042.75    53480.80   1210.31 o 
  -8   0   4    11239.73     9642.98    243.24 o 
  -6   0   4    60108.82    53779.72   1050.08 o 
  -4   0   4    14538.91    15375.84    712.42 o 
  -2   0   4    15358.77    13580.27    363.81 o 
   0   0   4    12285.89    11211.96    692.77 o 
   2   0   4    34580.92    35461.13   1012.45 o 
   4   0   4    24928.93    26230.65    760.95 o 
   6   0   4     9591.97    13651.61    452.19 o 
   8   0   4      904.01     1046.54     99.75 o 
  10   0   4     1635.17      954.86    205.68 o 
  12   0   4     6317.30     5521.81    415.42 o 
  14   0   4     8339.63     7916.42    501.15 o 
  16   0   4       16.17       54.55    251.76 o 
  18   0   4     5758.86     6051.08    464.22 o 
  20   0   4     5644.56     4900.71    462.52 o 
  22   0   4       39.18     -285.31    297.51 o 
  24   0   4     3107.32     3486.37    435.41 o 
 -31   1   4       34.22     -144.40    144.40 o 
 -29   1   4      281.11      607.33    141.12 o 
 -27   1   4      660.03      520.95    159.87 o 
 -25   1   4       91.71      -85.60    137.93 o 
 -23   1   4      910.86      668.56    135.09 o 
 -21   1   4        3.71       30.53    168.25 o 
 -19   1   4      372.86      441.29    156.97 o 
 -17   1   4    11113.42    10278.21    368.61 o 
 -15   1   4     4161.42     4139.50    133.12 o 
 -13   1   4    13022.36    12839.41    248.92 o 
 -11   1   4    37886.18    34775.36    619.58 o 
  -9   1   4     7429.15     8452.58    154.40 o 
  -7   1   4     4092.31     5144.81    106.77 o 
  -5   1   4    14969.15    15440.42    282.02 o 
  -3   1   4    75989.09    84882.52   1350.10 o 
  -1   1   4    90071.18    94253.04   4276.74 o 
   1   1   4      162.27      147.87     66.03 o 
   3   1   4        3.45       80.25     54.65 o 
   5   1   4     2487.27     3633.82    118.79 o 
   7   1   4     2553.93     3249.95    119.49 o 
   9   1   4     1583.23     1522.60    171.91 o 
  11   1   4      243.84      618.87    207.60 o 
  13   1   4    11707.64    10184.14    628.22 o 
  15   1   4     6427.80     5503.65    316.26 o 
  17   1   4     3382.85     3335.45    241.99 o 
  19   1   4     2849.38     2688.69    241.06 o 
  21   1   4     1409.92     1252.88    230.36 o 
  23   1   4      147.42       79.87    228.75 o 
  25   1   4      317.72       22.02    253.02 o 
 -30   2   4     1682.89     1869.88    166.16 o 
 -28   2   4     2430.23     3060.80    242.16 o 
 -26   2   4     4690.54     4154.43    225.47 o 
 -24   2   4     5988.76     5865.37    262.35 o 
 -22   2   4       67.02       -5.21    125.59 o 
 -20   2   4      157.38       66.56    135.02 o 
 -18   2   4     5198.54     4929.54    188.10 o 
 -16   2   4     2244.23     2366.15    107.55 o 
 -14   2   4    10372.07    10003.02    205.69 o 
 -12   2   4     3826.88     4552.66    119.34 o 
 -10   2   4     5047.36     6037.41    267.77 o 
  -8   2   4      179.53       31.83     41.53 o 
  -6   2   4    60547.39    66527.33   1174.03 o 
  -4   2   4    13455.78    14257.71    239.55 o 
  -2   2   4     3527.28     3355.88    105.79 o 
   0   2   4       73.67        2.35     65.71 o 
   2   2   4    25724.92    29806.78    756.97 o 
   4   2   4    24785.14    23742.25    488.94 o 
   6   2   4     2591.51     3447.56    119.56 o 
   8   2   4     4830.56     4781.67    142.86 o 
  10   2   4     9060.89     7914.59    249.35 o 
  12   2   4     2994.93     2963.21    161.83 o 
  14   2   4    12856.55    11800.05    445.07 o 
  16   2   4    22422.71    20440.67    663.78 o 
  18   2   4       29.69       70.38    187.94 o 
  20   2   4        7.35     -181.22    300.05 o 
  22   2   4      614.31      877.99    274.97 o 
  24   2   4     1357.87     1680.24    316.99 o 
 -31   3   4     1068.15     1101.91    162.96 o 
 -29   3   4     1466.23     1675.88    190.71 o 
 -27   3   4       24.11       79.30    151.12 o 
 -25   3   4     8830.18     8779.17    307.09 o 
 -23   3   4     1364.36     1676.98    163.64 o 
 -21   3   4     2906.39     2842.94    166.45 o 
 -19   3   4     2088.12     1965.27    145.20 o 
 -17   3   4     2446.04     2508.97    122.75 o 
 -15   3   4       50.54       39.49     58.15 o 
 -13   3   4     9817.29     9141.54    191.70 o 
 -11   3   4      730.84      775.27     53.92 o 
  -9   3   4      838.10     1101.12    208.73 o 
  -7   3   4     3552.50     3987.60    113.25 o 
  -5   3   4     3819.12     4104.94     93.27 o 
  -3   3   4    14938.05    16291.73    268.06 o 
  -1   3   4       18.56       40.86     66.09 o 
   1   3   4      766.93      928.95     76.09 o 
   3   3   4    18805.11    20025.40    489.71 o 
   5   3   4     9080.08     8782.67    213.40 o 
   7   3   4      500.58      333.66     60.20 o 
   9   3   4     4374.56     4457.57    144.94 o 
  11   3   4     8257.79     7813.42    293.59 o 
  13   3   4     6211.53     5523.08    226.57 o 
  15   3   4     2354.82     2424.01    413.73 o 
  17   3   4       24.02      182.88    189.61 o 
  19   3   4      306.32     -145.24    195.63 o 
  21   3   4      236.97      360.72    361.21 o 
  23   3   4       58.71      -68.11    228.82 o 
  25   3   4       10.01      -43.54    247.51 o 
 -30   4   4      200.92      350.24    182.41 o 
 -28   4   4      230.24      314.24    161.62 o 
 -26   4   4      147.51      166.99    146.68 o 
 -24   4   4      969.71      976.23    149.93 o 
 -22   4   4      365.82      666.70    133.00 o 
 -20   4   4      588.85      329.80    127.20 o 
 -18   4   4     1591.06     1464.33    124.91 o 
 -16   4   4      932.87      961.60     76.54 o 
 -14   4   4       38.63       73.05     56.42 o 
 -12   4   4     1662.03     1110.49     71.53 o 
 -10   4   4     1874.18     1564.11    154.17 o 
  -8   4   4     6256.88     5832.70    336.30 o 
  -6   4   4      739.53      739.64     47.77 o 
  -4   4   4    14265.63    16200.10    247.89 o 
  -2   4   4    76857.45    81241.74   1874.39 o 
   0   4   4    10702.00    14089.46    358.23 o 
   2   4   4    17051.62    20906.21    512.76 o 
   4   4   4    18564.42    19844.40    554.91 o 
   6   4   4     3249.39     3610.90    152.40 o 
   8   4   4     7887.24     7275.41    197.86 o 
  10   4   4      113.83      -60.73     76.79 o 
  12   4   4     8692.63     7866.98    272.16 o 
  14   4   4      360.59      517.09    185.98 o 
  16   4   4      692.77      236.34    186.20 o 
  18   4   4       41.11       96.06    194.07 o 
  20   4   4      103.60     -182.02    204.38 o 
  22   4   4       23.98     -218.70    218.70 o 
  24   4   4      222.00      -17.63    260.57 o 
 -29   5   4      382.57      533.29    176.82 o 
 -27   5   4      974.53     1240.32    166.56 o 
 -25   5   4      940.36      860.75    223.13 o 
 -23   5   4     1659.26     1936.70    161.22 o 
 -21   5   4        3.11     -177.77    224.88 o 
 -19   5   4     2834.58     2954.11    142.47 o 
 -17   5   4     1868.58     1876.71     93.94 o 
 -15   5   4     5840.69     5708.37    202.13 o 
 -13   5   4     3044.02     2763.73    205.35 o 
 -11   5   4    21791.08    20323.92    427.18 o 
  -9   5   4    21805.04    24036.89    496.15 o 
  -7   5   4      281.49      164.93     57.13 o 
  -5   5   4     7712.16     7837.60    134.68 o 
  -3   5   4    31829.98    30863.50    553.88 o 
  -1   5   4     5877.50     7399.25    217.05 o 
   1   5   4    47343.37    54721.72   1278.35 o 
   3   5   4     4085.47     3894.69    116.76 o 
   5   5   4     1502.20     1820.01    116.36 o 
   7   5   4    15590.00    14976.98    394.42 o 
   9   5   4       42.75      -81.87     81.87 o 
  11   5   4     9665.86     9534.18    253.67 o 
  13   5   4        9.03      -85.72    123.51 o 
  15   5   4        2.07       -1.17    178.22 o 
  17   5   4      105.74     -190.09    190.09 o 
  19   5   4     1658.50     1851.15    259.89 o 
  21   5   4       21.08       56.95    217.83 o 
  23   5   4      140.54      199.96    248.54 o 
  25   5   4      262.84      331.73    387.30 o 
 -30   6   4     2052.40     2637.42    256.84 o 
 -28   6   4     1385.04     1545.23    188.88 o 
 -26   6   4     1281.41     1308.51    172.50 o 
 -24   6   4      770.40      660.46    149.65 o 
 -22   6   4     2471.15     2414.42    167.21 o 
 -20   6   4       70.23      -80.49    119.87 o 
 -18   6   4      740.50      565.07    140.46 o 
 -16   6   4     3285.25     3317.11    131.24 o 
 -14   6   4     5644.96     5517.11    174.12 o 
 -12   6   4     1761.37     1576.01     90.93 o 
 -10   6   4    18915.75    19535.46    415.35 o 
  -8   6   4       73.89       94.07     55.01 o 
  -6   6   4      315.95      231.45     40.87 o 
  -4   6   4    10816.57    10881.55    216.53 o 
  -2   6   4     1567.73     1940.36     86.55 o 
   0   6   4     5207.02     5801.03    198.84 o 
   2   6   4     5533.09     4195.78    260.16 o 
   4   6   4     1776.98     2331.55    121.59 o 
   6   6   4    22496.72    23291.81    581.26 o 
   8   6   4     7225.08     6307.82    288.26 o 
  10   6   4     9059.64     9450.29    256.11 o 
  12   6   4    15162.75    14496.65    415.47 o 
  14   6   4     1470.36     1383.10    145.12 o 
  16   6   4     4375.27     4339.40    287.88 o 
  18   6   4      167.15      -56.21    351.38 o 
  20   6   4      228.67      -14.96    208.88 o 
  22   6   4      188.83       99.12    233.24 o 
  24   6   4      633.08      372.92    258.13 o 
 -29   7   4     1443.05     1855.22    201.99 o 
 -27   7   4      611.24      738.38    171.44 o 
 -25   7   4     2549.91     2903.83    192.27 o 
 -23   7   4     5885.33     5397.46    242.26 o 
 -21   7   4     5838.65     5515.45    231.14 o 
 -19   7   4     4142.11     3848.73    189.77 o 
 -17   7   4        3.46      -96.64     96.64 o 
 -15   7   4     1248.65     1206.82    152.89 o 
 -13   7   4       18.87      -63.29     81.86 o 
 -11   7   4     2563.41     2406.09    122.12 o 
  -9   7   4      482.69      514.36     63.98 o 
  -7   7   4    12654.03    13081.00    256.95 o 
  -5   7   4     2691.10     2885.98    134.92 o 
  -3   7   4     2801.47     2804.75    118.99 o 
  -1   7   4      541.32      294.30     87.22 o 
   1   7   4        7.17       68.99     84.44 o 
   3   7   4     3702.46     4132.82    186.52 o 
   5   7   4    11368.46    10503.78    244.17 o 
   7   7   4    19206.52    18197.09    479.45 o 
   9   7   4    56143.71    54999.29   1305.22 o 
  11   7   4    12569.30    12158.30    313.15 o 
  13   7   4     2580.69     2626.14    253.20 o 
  15   7   4     1521.77     1587.83    214.70 o 
  17   7   4       75.60      516.83    201.17 o 
  19   7   4      149.73      447.86    216.48 o 
  21   7   4     2314.55     2778.80    342.23 o 
  23   7   4      565.61      788.52    261.59 o 
 -28   8   4     1733.73     1685.73    261.89 o 
 -26   8   4      213.39     -131.41    153.79 o 
 -24   8   4      435.62      547.73    149.25 o 
 -22   8   4        2.66     -129.24    129.24 o 
 -20   8   4     5056.26     5144.46    233.49 o 
 -18   8   4    22070.17    20548.01    455.43 o 
 -16   8   4     1124.81     1333.60    117.80 o 
 -14   8   4       45.29       -4.65     96.04 o 
 -12   8   4      981.64     1021.60    102.11 o 
 -10   8   4     2685.00     2761.05    113.60 o 
  -8   8   4     1995.33     2262.70    104.42 o 
  -6   8   4    19070.99    19796.32    375.78 o 
  -4   8   4    18514.81    20232.94    437.85 o 
  -2   8   4     6527.09     7512.24    206.51 o 
   0   8   4     1535.06     1998.42    123.41 o 
   2   8   4     8400.92     8269.51    263.05 o 
   4   8   4     2585.22     3030.45    163.62 o 
   6   8   4    10779.31    10385.87    217.07 o 
   8   8   4     3970.19     4462.50    154.11 o 
  10   8   4     5976.39     5713.71    248.39 o 
  12   8   4      746.58      630.40    209.05 o 
  14   8   4        6.03     -128.84    134.49 o 
  16   8   4      930.75      941.99    293.95 o 
  18   8   4        2.68       15.72    209.01 o 
  20   8   4      292.51      358.67    338.67 o 
  22   8   4     1171.80     1129.21    267.01 o 
 -27   9   4     1999.75     2282.07    261.88 o 
 -25   9   4      907.50      742.01    216.48 o 
 -23   9   4       41.29     -112.29    553.50 o 
 -21   9   4      213.99      158.35    131.75 o 
 -19   9   4      898.26      968.62    114.63 o 
 -17   9   4     6821.98     6349.99    243.49 o 
 -15   9   4     2486.52     2421.59    138.32 o 
 -13   9   4      359.89      254.65     87.44 o 
 -11   9   4     4505.37     4292.81    197.88 o 
  -9   9   4    10141.01     9384.92    214.03 o 
  -7   9   4    17016.62    17175.77    455.71 o 
  -5   9   4    31744.93    32443.68    594.49 o 
  -3   9   4    11624.04    11594.63    314.33 o 
  -1   9   4     1242.17     1569.46    125.96 o 
   1   9   4       15.91       14.54    120.83 o 
   3   9   4       84.30      147.80    115.48 o 
   5   9   4      121.82      278.71    181.50 o 
   7   9   4      938.30      892.23    133.13 o 
   9   9   4     3442.37     3058.98    176.01 o 
  11   9   4       36.55      -99.02    168.96 o 
  13   9   4       82.82      -82.12    138.37 o 
  15   9   4        1.14       96.46    193.00 o 
  17   9   4      188.69      149.05    205.07 o 
  19   9   4       89.04      -17.53    219.43 o 
  21   9   4     2501.30     2670.77    297.05 o 
 -26  10   4      976.63     1043.12    236.48 o 
 -24  10   4      820.96      767.67    212.29 o 
 -22  10   4     3753.80     3509.45    253.50 o 
 -20  10   4     4344.33     4584.59    232.40 o 
 -18  10   4      465.02      334.21    163.24 o 
 -16  10   4     2539.59     3342.16    189.67 o 
 -14  10   4       91.77      -37.39    116.21 o 
 -12  10   4      166.68       43.10     90.57 o 
 -10  10   4     9256.35     8625.22    281.60 o 
  -8  10   4     5117.18     4923.68    226.97 o 
  -6  10   4    17505.75    17405.84    424.97 o 
  -4  10   4    18144.21    19020.13    431.70 o 
  -2  10   4      919.43     1075.91    110.39 o 
   0  10   4     8826.20     8360.53    286.89 o 
   2  10   4     2610.32     2962.10    170.53 o 
   4  10   4     7419.43     6737.14    272.77 o 
   6  10   4     1916.11     1529.37    155.19 o 
   8  10   4     3677.63     4064.26    219.68 o 
  10  10   4     1117.25     1325.41    193.92 o 
  12  10   4     1813.82     1586.81    209.85 o 
  14  10   4      374.07      220.85    152.48 o 
  16  10   4       15.89     -195.05    195.05 o 
  18  10   4      211.71      119.40    217.34 o 
  20  10   4     1948.12     2424.88    282.11 o 
 -25  11   4       20.19      384.45    246.68 o 
 -23  11   4     2007.73     2514.38    413.05 o 
 -21  11   4     4963.29     5055.43    526.56 o 
 -19  11   4     4102.05     3928.42    266.06 o 
 -17  11   4     1407.27     1264.07    195.08 o 
 -15  11   4     1846.48     2240.16    133.72 o 
 -13  11   4      291.91      333.10    107.46 o 
 -11  11   4     1173.37     1046.17    116.73 o 
  -9  11   4     2799.19     2790.92    177.27 o 
  -7  11   4        4.12      -91.67    126.66 o 
  -5  11   4     1560.63     1547.44    125.15 o 
  -3  11   4       15.97     -106.19    106.19 o 
  -1  11   4    11136.35    11501.12    358.50 o 
   1  11   4     5949.53     5699.06    254.56 o 
   3  11   4     1652.82     2020.65    168.52 o 
   5  11   4       69.95       57.66    140.14 o 
   7  11   4    11538.23    11310.37    382.86 o 
   9  11   4     4226.97     3999.25    282.71 o 
  11  11   4     2522.07     2377.03    330.03 o 
  13  11   4     4943.86     5480.76    340.51 o 
  15  11   4      402.26      193.06    159.75 o 
  17  11   4     1170.00     1380.61    240.57 o 
  19  11   4     6344.65     7470.40    416.12 o 
 -24  12   4     1822.25     2096.99    251.07 o 
 -22  12   4     2090.39     1666.75    223.03 o 
 -20  12   4     2413.68     2779.20    241.46 o 
 -18  12   4     3598.22     3484.57    188.23 o 
 -16  12   4     1380.48     1279.06    124.14 o 
 -14  12   4     1138.89     1148.22    138.78 o 
 -12  12   4       21.41     -102.24    102.24 o 
 -10  12   4      118.14      -26.45    137.97 o 
  -8  12   4      131.91        6.72    139.64 o 
  -6  12   4       35.46       26.33    118.12 o 
  -4  12   4       25.99      -13.77    117.24 o 
  -2  12   4      583.84      632.37    125.70 o 
   0  12   4     1139.06     1107.36    160.11 o 
   2  12   4     1008.61      987.81    156.38 o 
   4  12   4     3080.19     2991.34    191.70 o 
   6  12   4     2052.58     2318.50    190.43 o 
   8  12   4      910.88      845.18    208.28 o 
  10  12   4     1657.70     2104.17    208.12 o 
  12  12   4     2119.85     2516.87    250.48 o 
  14  12   4      898.15      907.97    222.46 o 
  16  12   4     1247.75     1543.69    313.94 o 
  18  12   4      450.48      295.85    275.82 o 
 -23  13   4       84.45     -206.96    206.96 o 
 -21  13   4        7.91      153.66    270.23 o 
 -19  13   4     1448.59     1737.72    535.37 o 
 -17  13   4      603.14      742.20    195.78 o 
 -15  13   4       46.39      -40.87    110.72 o 
 -13  13   4     3902.64     4006.89    292.42 o 
 -11  13   4     3447.32     3136.07    198.17 o 
  -9  13   4     1771.46     1595.66    165.89 o 
  -7  13   4     2111.24     1820.02    167.20 o 
  -5  13   4      264.09      195.44    122.90 o 
  -3  13   4     2135.20     2149.25    151.74 o 
  -1  13   4    11299.45    11275.63    366.90 o 
   1  13   4     2389.75     2364.94    181.80 o 
   3  13   4     1801.67     1681.85    174.59 o 
   5  13   4     2651.61     2903.29    250.86 o 
   7  13   4      219.45      213.72    145.97 o 
   9  13   4      428.48      689.01    162.04 o 
  11  13   4     1118.54     1345.36    229.23 o 
  13  13   4      300.16       25.01    211.07 o 
  15  13   4      189.27      169.49    228.88 o 
  17  13   4      435.91     1116.72    245.57 o 
 -22  14   4      154.31      182.23    263.11 o 
 -20  14   4      177.14      369.79    214.17 o 
 -18  14   4      311.71      627.43    272.09 o 
 -16  14   4        1.85       25.84    261.76 o 
 -14  14   4      282.10      291.13    154.68 o 
 -12  14   4     2483.73     2717.14    193.75 o 
 -10  14   4     5010.06     4896.27    312.92 o 
  -8  14   4     8959.17     8883.02    328.74 o 
  -6  14   4     6459.24     6464.57    336.85 o 
  -4  14   4     1854.87     1758.53    181.16 o 
  -2  14   4     1977.45     1790.76    176.03 o 
   0  14   4     5248.30     5180.92    306.93 o 
   2  14   4     4936.63     5348.52    454.39 o 
   4  14   4     1576.83     1547.77    234.08 o 
   6  14   4       39.26       75.93    152.18 o 
   8  14   4      140.15       42.45    155.85 o 
  10  14   4       78.08     -188.35    202.21 o 
  12  14   4     1370.32     1271.96    250.11 o 
  14  14   4      111.44      -88.15    229.77 o 
  16  14   4      292.44      248.49    243.12 o 
 -21  15   4      269.75      782.39    348.67 o 
 -19  15   4      678.54      630.74    294.63 o 
 -17  15   4      251.91      480.01    289.88 o 
 -15  15   4      226.56      247.81    171.00 o 
 -13  15   4        1.86      -45.96    157.90 o 
 -11  15   4      740.98      962.21    167.07 o 
  -9  15   4       33.88      149.93    152.52 o 
  -7  15   4       25.30      165.23    193.40 o 
  -5  15   4      335.19      366.94    250.74 o 
  -3  15   4      169.75       77.40    190.83 o 
  -1  15   4      319.59      349.71    203.63 o 
   1  15   4     3443.01     4079.84    237.47 o 
   3  15   4     4308.71     4433.17    247.72 o 
   5  15   4     2286.31     2583.87    207.44 o 
   7  15   4      249.58      260.91    218.59 o 
   9  15   4       28.01      -90.70    173.58 o 
  11  15   4       28.36      130.46    234.92 o 
  13  15   4     1478.78     1129.32    266.66 o 
  15  15   4      304.61      205.43    255.67 o 
 -18  16   4      984.32      790.72    242.07 o 
 -16  16   4      892.32     1037.84    232.10 o 
 -14  16   4       44.63     -171.68    171.68 o 
 -12  16   4       77.21     -152.62    164.28 o 
 -10  16   4      583.24      772.96    173.44 o 
  -8  16   4     1458.47     1414.04    182.41 o 
  -6  16   4     5932.05     6246.70    289.43 o 
  -4  16   4      839.29      634.42    148.28 o 
  -2  16   4       78.96       11.39    163.22 o 
   0  16   4     2530.84     2886.15    216.33 o 
   2  16   4     5073.95     5450.57    288.64 o 
   4  16   4      862.26     1023.61    189.97 o 
   6  16   4     2028.07     2318.70    295.98 o 
   8  16   4     1439.76     1420.35    203.71 o 
  10  16   4       61.98       79.84    239.41 o 
  12  16   4      756.33      314.49    473.87 o 
 -15  17   4       28.79      435.78    234.29 o 
 -13  17   4       27.92     -177.84    177.84 o 
 -11  17   4       15.00     -172.09    172.09 o 
  -9  17   4      366.89      172.85    179.76 o 
  -7  17   4      315.44       72.07    170.96 o 
  -5  17   4       54.89       -0.46    172.00 o 
  -3  17   4        2.46     -143.50    194.36 o 
  -1  17   4     1562.76     1492.89    210.96 o 
   1  17   4     6093.99     6982.91    328.84 o 
   3  17   4     1716.96     2014.32    215.73 o 
   5  17   4      915.90     1038.74    296.99 o 
   7  17   4      705.96      938.69    206.63 o 
   9  17   4       83.50      -54.97    247.93 o 
  11  17   4      468.51      255.42    262.88 o 
 -12  18   4     2877.08     3407.61    250.85 o 
 -10  18   4      989.09      771.91    203.28 o 
  -8  18   4     2911.70     3548.82    246.98 o 
  -6  18   4     1163.69     1630.11    214.10 o 
  -4  18   4      200.61      224.94    243.29 o 
  -2  18   4     2635.96     2886.22    247.59 o 
   0  18   4     1013.05     1050.79    215.76 o 
   2  18   4     1010.50     1145.26    212.69 o 
   4  18   4     2804.73     2841.09    248.15 o 
   6  18   4      274.02      428.52    248.04 o 
  -7  19   4     1050.19      963.86    244.91 o 
  -5  19   4       63.89     -215.18    254.67 o 
  -3  19   4      680.17      183.52    264.47 o 
  -1  19   4     1567.58     1639.72    238.16 o 
   1  19   4      286.21      545.90    377.14 o 
   3  19   4       19.60     -262.25    262.25 o 
 -31   1   5      273.11      142.00    143.45 o 
 -29   1   5       41.71      281.46    145.89 o 
 -27   1   5     1429.64     1296.68    136.10 o 
 -25   1   5     1286.55     1340.79    130.15 o 
 -23   1   5     1099.15     1063.97    116.06 o 
 -21   1   5      754.48      809.43    134.62 o 
 -19   1   5     3076.48     2598.59    144.51 o 
 -17   1   5       21.88        2.04     66.23 o 
 -15   1   5     3420.73     3040.87    135.12 o 
 -13   1   5    15631.10    16114.60    277.04 o 
 -11   1   5    20586.99    20894.21    401.60 o 
  -9   1   5      801.70      614.10     54.34 o 
  -7   1   5    50879.78    56290.22    985.68 o 
  -5   1   5   276867.72   319443.03   5535.71 o 
  -3   1   5    71156.02    85730.31   1465.40 o 
  -1   1   5    40228.43    49470.93   1762.97 o 
   1   1   5    11104.27    12910.78    376.35 o 
   3   1   5    13334.70    12047.06    280.78 o 
   5   1   5     2019.20     2491.25    109.45 o 
   7   1   5    17925.16    17702.22    381.84 o 
   9   1   5     3804.64     4038.45    155.77 o 
  11   1   5      463.56      882.42    158.79 o 
  13   1   5     1673.41     1588.68    201.48 o 
  15   1   5      235.54     -164.54    216.52 o 
  17   1   5     1891.52     2312.90    227.86 o 
  19   1   5      553.55      360.66    202.26 o 
  21   1   5     5703.45     5578.50    358.68 o 
  23   1   5     3988.82     4349.76    325.16 o 
  25   1   5        0.53      292.77    260.10 o 
 -32   2   5       33.17      133.05    293.88 o 
 -30   2   5      164.83      163.51    139.31 o 
 -28   2   5     3004.91     3385.63    172.33 o 
 -26   2   5      627.77      482.02    164.67 o 
 -24   2   5      317.49      343.16    133.43 o 
 -22   2   5     2635.26     2585.36    160.86 o 
 -20   2   5     1249.74     1084.98    130.82 o 
 -18   2   5      483.26      456.68    103.83 o 
 -16   2   5     1932.43     2288.58    174.44 o 
 -14   2   5     3148.75     2787.22    112.69 o 
 -12   2   5    23426.96    23311.83    469.97 o 
 -10   2   5    16331.09    16941.72    284.18 o 
  -8   2   5    30737.42    34856.41    618.28 o 
  -6   2   5   145611.31   166429.97   2883.45 o 
  -4   2   5    53861.70    49188.15    771.24 o 
  -2   2   5   116954.13   136999.83   3966.40 o 
   0   2   5     8763.86     9854.07    274.79 o 
   2   2   5    21541.81    20989.82    437.34 o 
   4   2   5     1961.76     2122.78     93.10 o 
   6   2   5      372.77      665.47     66.51 o 
   8   2   5    10997.15     8753.68    219.67 o 
  10   2   5      551.54      516.12     69.30 o 
  12   2   5     2025.73     1794.55    207.66 o 
  14   2   5     3588.41     3267.61    239.49 o 
  16   2   5     1796.96     2142.15    220.03 o 
  18   2   5     7430.64     6862.70    353.94 o 
  20   2   5     1661.93     1692.63    238.53 o 
  22   2   5     1290.29     1570.98    252.29 o 
  24   2   5      150.86      291.34    474.21 o 
 -31   3   5      342.84      885.30    286.94 o 
 -29   3   5      716.57     1060.26    144.81 o 
 -27   3   5       34.85       -4.89    120.32 o 
 -25   3   5     1209.55     1311.33    155.04 o 
 -23   3   5     1387.99     1289.27    143.47 o 
 -21   3   5       12.81      -36.94    124.17 o 
 -19   3   5     5535.14     4977.26    174.07 o 
 -17   3   5     7497.04     7159.99    194.45 o 
 -15   3   5      526.89      660.31     81.60 o 
 -13   3   5     2910.30     2804.50     99.95 o 
 -11   3   5     7518.37     6407.32    129.27 o 
  -9   3   5    37275.20    41052.83    725.94 o 
  -7   3   5    20801.32    21693.79    392.85 o 
  -5   3   5     2719.96     2612.83     70.28 o 
  -3   3   5     9532.91    10023.97    194.18 o 
  -1   3   5    44133.79    51079.45   1371.15 o 
   1   3   5     4742.43     4507.45    160.87 o 
   3   3   5     2254.43     2855.22    129.09 o 
   5   3   5      143.77       72.09     67.30 o 
   7   3   5       45.96       41.80     61.95 o 
   9   3   5      172.19      164.49     66.55 o 
  11   3   5     2473.48     2626.08    149.73 o 
  13   3   5     4817.48     4340.18    278.29 o 
  15   3   5       58.28       51.87    183.38 o 
  17   3   5      419.72      404.83    197.99 o 
  19   3   5      185.28      117.77    205.29 o 
  21   3   5       96.07      312.81    401.53 o 
  23   3   5      720.90      835.76    254.96 o 
 -30   4   5     2039.05     2294.41    171.86 o 
 -28   4   5        3.53      100.72    125.78 o 
 -26   4   5       37.60      182.20    143.33 o 
 -24   4   5       33.05       46.30    292.60 o 
 -22   4   5     3027.81     2680.79    181.17 o 
 -20   4   5     6671.11     6295.98    200.53 o 
 -18   4   5    24337.85    22179.77    471.91 o 
 -16   4   5     1280.88     1232.43     77.44 o 
 -14   4   5     1966.61     1717.87     87.67 o 
 -12   4   5     3947.86     4809.73    145.02 o 
 -10   4   5   126785.13   136403.23   2370.48 o 
  -8   4   5    37593.71    43373.02    766.14 o 
  -6   4   5     1712.66     1887.96     59.26 o 
  -4   4   5     4146.71     4299.46     96.14 o 
  -2   4   5     2044.11     1979.77    112.68 o 
   0   4   5      952.93     1129.70     85.05 o 
   2   4   5     2787.41     3646.34    154.67 o 
   4   4   5      534.82      573.31     80.44 o 
   6   4   5     1568.03     1659.41     95.44 o 
   8   4   5     2792.02     2795.69    118.09 o 
  10   4   5    12122.18    10994.19    273.93 o 
  12   4   5     7275.80     6773.00    515.26 o 
  14   4   5       49.88     -150.32    244.48 o 
  16   4   5      808.90      631.74    459.98 o 
  18   4   5       26.03      -16.52    200.53 o 
  20   4   5     2091.68     2491.59    263.89 o 
  22   4   5      316.87      433.66    238.72 o 
  24   4   5        2.60       19.49    254.89 o 
 -31   5   5      484.30      600.78    173.87 o 
 -29   5   5     2229.81     2698.32    173.07 o 
 -27   5   5       11.16     -145.68    145.68 o 
 -25   5   5      759.76      699.00    149.12 o 
 -23   5   5     1411.28     1440.44    147.25 o 
 -21   5   5     2878.49     2761.88    163.46 o 
 -19   5   5      218.31      192.04     96.84 o 
 -17   5   5      150.40       55.51     74.30 o 
 -15   5   5       50.55      -63.72     63.72 o 
 -13   5   5       84.26      148.91     81.44 o 
 -11   5   5    19964.42    19487.38    412.41 o 
  -9   5   5     2229.93     1948.84     78.95 o 
  -7   5   5     3097.72     3319.01     89.38 o 
  -5   5   5     1488.95     1667.21     59.13 o 
  -3   5   5    11175.25    10824.96    240.43 o 
  -1   5   5    11131.80    12527.57    332.09 o 
   1   5   5       15.77       33.09     75.72 o 
   3   5   5      181.45      141.81     86.45 o 
   5   5   5     2043.52     1988.30    111.72 o 
   7   5   5      900.11      869.89     95.79 o 
   9   5   5     4217.00     4328.61    173.33 o 
  11   5   5     1594.00     1438.79    145.24 o 
  13   5   5      527.54      436.50    128.80 o 
  15   5   5      348.50      228.83    188.66 o 
  17   5   5     2136.23     1921.71    336.30 o 
  19   5   5     3644.54     3686.19    282.55 o 
  21   5   5      804.08     1114.75    249.22 o 
  23   5   5        0.02      -44.24    246.73 o 
 -30   6   5        0.24      -91.26    159.18 o 
 -28   6   5     1197.75     1724.48    223.33 o 
 -26   6   5      168.68      154.91    147.96 o 
 -24   6   5     2099.81     2207.73    165.87 o 
 -22   6   5     2621.62     2082.46    157.17 o 
 -20   6   5    10057.43     9938.93    263.01 o 
 -18   6   5     3451.93     3104.09    149.32 o 
 -16   6   5     2032.19     1666.41    112.73 o 
 -14   6   5      602.26      530.59    106.18 o 
 -12   6   5      311.43      238.79     74.66 o 
 -10   6   5     4924.92     5673.00    166.92 o 
  -8   6   5      125.98      211.47     48.51 o 
  -6   6   5        7.77       37.43     40.12 o 
  -4   6   5    12217.15    11458.08    228.49 o 
  -2   6   5     5084.94     5497.40    193.67 o 
   0   6   5       31.41      -80.47     80.47 o 
   2   6   5     1686.57     1275.77    102.75 o 
   4   6   5     8805.74    10278.76    300.17 o 
   6   6   5     5617.66     5897.47    218.96 o 
   8   6   5     1244.32      947.67    132.20 o 
  10   6   5      806.21      739.94    100.19 o 
  12   6   5       66.12      121.30    165.16 o 
  14   6   5     1302.39     1239.97    379.00 o 
  16   6   5     2043.30     2348.67    419.49 o 
  18   6   5     3536.99     3583.77    281.05 o 
  20   6   5      155.36       65.44    217.89 o 
  22   6   5      490.74      150.65    242.59 o 
 -29   7   5       23.66      186.61    200.81 o 
 -27   7   5        0.04     -133.17    179.54 o 
 -25   7   5      897.04      825.17    152.85 o 
 -23   7   5      114.43       38.63    215.16 o 
 -21   7   5       37.33      161.00    122.98 o 
 -19   7   5     2210.03     1920.26    131.12 o 
 -17   7   5     1988.89     2019.65    107.63 o 
 -15   7   5     5735.75     5366.77    184.31 o 
 -13   7   5      772.96      830.89     92.00 o 
 -11   7   5       76.43       37.55     78.13 o 
  -9   7   5     5923.96     5901.31    133.44 o 
  -7   7   5     6885.48     6629.49    129.13 o 
  -5   7   5    21545.80    23707.05    438.47 o 
  -3   7   5     2150.79     2423.20    112.47 o 
  -1   7   5     7767.08     8094.45    250.18 o 
   1   7   5       39.84       14.41     99.95 o 
   3   7   5        1.79       97.69     94.12 o 
   5   7   5    20918.20    19657.65    412.82 o 
   7   7   5        8.78       47.14    105.57 o 
   9   7   5      193.74      192.90    114.70 o 
  11   7   5     5702.31     5439.43    296.85 o 
  13   7   5     1516.07     1258.15    151.42 o 
  15   7   5       18.21      273.23    194.44 o 
  17   7   5      188.54      618.48    211.17 o 
  19   7   5     1531.60     1239.82    243.98 o 
  21   7   5       90.67      140.16    235.33 o 
  23   7   5       17.26      -91.15    257.86 o 
 -28   8   5      253.87       -3.51    199.54 o 
 -26   8   5      916.33     1246.72    167.89 o 
 -24   8   5      235.12     -136.84    136.84 o 
 -22   8   5       90.05       54.44    130.70 o 
 -20   8   5      805.88      754.11    112.78 o 
 -18   8   5     1628.92     1256.60    117.79 o 
 -16   8   5    13438.69    13130.11    324.06 o 
 -14   8   5    14396.93    13064.67    316.42 o 
 -12   8   5     5553.27     5173.37    183.45 o 
 -10   8   5     1597.73     1536.46     87.94 o 
  -8   8   5     4011.29     3420.07    106.17 o 
  -6   8   5      857.79      896.64     63.13 o 
  -4   8   5      218.05      196.56     78.04 o 
  -2   8   5       14.10      -71.61     90.92 o 
   0   8   5    10279.89    10871.54    317.00 o 
   2   8   5     5907.46     6211.03    235.77 o 
   4   8   5    11123.67    10928.45    330.72 o 
   6   8   5     6983.62     6418.53    185.14 o 
   8   8   5     1075.08     1119.02    135.03 o 
  10   8   5       12.29      -69.21    118.23 o 
  12   8   5        8.16      -94.88    138.33 o 
  14   8   5        6.59     -151.36    181.01 o 
  16   8   5      896.62     1079.35    216.55 o 
  18   8   5     3242.81     3945.68    300.22 o 
  20   8   5      288.37      169.37    238.86 o 
  22   8   5      967.01      658.97    261.57 o 
 -29   9   5       39.54     -125.48    203.20 o 
 -27   9   5      851.14     1090.40    321.90 o 
 -25   9   5      553.65      372.56    197.42 o 
 -23   9   5      952.42     1033.95    185.72 o 
 -21   9   5     3368.59     3261.56    160.76 o 
 -19   9   5        0.35      -29.78    105.99 o 
 -17   9   5        9.32     -105.62    105.62 o 
 -15   9   5     1508.42     1553.17    126.08 o 
 -13   9   5    10312.20     9445.10    221.09 o 
 -11   9   5     3236.43     3499.30    138.22 o 
  -9   9   5        1.40      -65.36     65.36 o 
  -7   9   5    10703.44     9192.84    207.77 o 
  -5   9   5        2.67      -86.00     86.00 o 
  -3   9   5      538.82      567.39     93.98 o 
  -1   9   5        6.28      130.40    108.22 o 
   1   9   5     2105.24     1939.44    140.90 o 
   3   9   5     7598.91     7159.15    313.65 o 
   5   9   5      996.15      916.95    134.12 o 
   7   9   5      908.17      825.04    142.63 o 
   9   9   5      857.40      888.11    188.16 o 
  11   9   5     2055.71     2020.38    210.03 o 
  13   9   5      450.67      458.59    149.46 o 
  15   9   5      153.42      679.40    209.13 o 
  17   9   5     2502.93     3734.30    459.30 o 
  19   9   5        4.02     -224.68    224.68 o 
  21   9   5      148.16     -247.49    247.49 o 
 -28  10   5      356.66      881.68    269.72 o 
 -26  10   5      468.35      697.34    321.22 o 
 -24  10   5      752.54      758.51    297.34 o 
 -22  10   5      109.67        7.59    181.36 o 
 -20  10   5      282.59      337.35    173.10 o 
 -18  10   5        0.04      -37.52    126.14 o 
 -16  10   5     3933.72     3993.52    181.12 o 
 -14  10   5     3917.82     3644.89    143.74 o 
 -12  10   5     1394.10     1455.50    105.75 o 
 -10  10   5     1148.97     1032.83     80.82 o 
  -8  10   5     2423.06     2269.03    119.27 o 
  -6  10   5     6407.09     6495.31    212.93 o 
  -4  10   5     1364.82     1226.72    149.69 o 
  -2  10   5     1008.63     1060.46    133.47 o 
   0  10   5       46.30       40.18    154.51 o 
   2  10   5      680.26      655.04    136.79 o 
   4  10   5     2922.32     2663.68    170.68 o 
   6  10   5     2447.92     2292.95    167.47 o 
   8  10   5      768.15      825.89    140.12 o 
  10  10   5      723.73      901.54    159.78 o 
  12  10   5      834.77      705.79    199.92 o 
  14  10   5     1010.90      997.03    165.92 o 
  16  10   5       22.65      -72.43    206.92 o 
  18  10   5      158.27       24.27    225.66 o 
  20  10   5      417.02     -235.66    238.84 o 
 -27  11   5       26.68      164.69    250.91 o 
 -25  11   5     1916.28     2685.59    257.52 o 
 -23  11   5        4.16      240.72    196.02 o 
 -21  11   5     2944.75     3138.93    212.82 o 
 -19  11   5       67.69      323.05    142.84 o 
 -17  11   5     1958.55     2037.88    136.57 o 
 -15  11   5     2154.89     1935.61    130.73 o 
 -13  11   5     9063.97     7855.26    235.16 o 
 -11  11   5     1154.99     1289.48    107.06 o 
  -9  11   5     2390.29     2338.12    220.05 o 
  -7  11   5      735.00      778.13    117.92 o 
  -5  11   5      425.33      345.13    139.49 o 
  -3  11   5     7933.40     8136.99    251.87 o 
  -1  11   5       12.74      -91.82    134.22 o 
   1  11   5      751.57      701.85    148.19 o 
   3  11   5     4392.74     3832.32    212.07 o 
   5  11   5      121.29      356.25    139.53 o 
   7  11   5      123.77     -133.16    133.16 o 
   9  11   5        0.79     -135.11    135.11 o 
  11  11   5      495.26      486.94    197.13 o 
  13  11   5      113.21       69.25    255.83 o 
  15  11   5      105.29      449.50    214.92 o 
  17  11   5     1330.80     1291.98    250.38 o 
  19  11   5        5.24     -239.79    239.79 o 
 -26  12   5      378.01      279.14    212.07 o 
 -24  12   5      157.56      -56.86    206.06 o 
 -22  12   5     6078.74     6688.27    351.77 o 
 -20  12   5      642.72      668.94    133.60 o 
 -18  12   5       59.19       90.37    145.07 o 
 -16  12   5     1193.30     1137.16    128.22 o 
 -14  12   5       14.21     -106.09    106.09 o 
 -12  12   5      295.42      265.33    146.00 o 
 -10  12   5      450.67      415.83    139.88 o 
  -8  12   5     6434.63     6076.69    261.32 o 
  -6  12   5     4161.92     4509.85    224.24 o 
  -4  12   5       47.09      -17.17    137.66 o 
  -2  12   5     8576.17     8247.26    303.84 o 
   0  12   5      495.37      393.35    146.35 o 
   2  12   5     6053.28     5593.51    260.79 o 
   4  12   5        0.64     -102.10    137.21 o 
   6  12   5       63.79      119.51    140.84 o 
   8  12   5     2705.09     2667.80    190.46 o 
  10  12   5     2524.65     2313.21    250.39 o 
  12  12   5     1010.72     1013.95    221.43 o 
  14  12   5        2.82     -178.21    178.21 o 
  16  12   5      210.74      280.67    216.79 o 
  18  12   5       96.86      -43.94    231.04 o 
 -23  13   5     2303.57     2546.39    460.15 o 
 -21  13   5     1966.67     2392.99    240.30 o 
 -19  13   5      629.17      269.03    191.62 o 
 -17  13   5      832.42      887.01    137.24 o 
 -15  13   5       27.73      -81.09    113.45 o 
 -13  13   5      184.75      247.67    153.05 o 
 -11  13   5      559.27      433.71    150.34 o 
  -9  13   5      115.29       -8.71    140.68 o 
  -7  13   5      586.82      302.09    140.61 o 
  -5  13   5      824.69      849.64    126.72 o 
  -3  13   5      713.03      526.57    149.43 o 
  -1  13   5     3918.36     4052.31    230.80 o 
   1  13   5     3773.73     3838.00    226.88 o 
   3  13   5     2326.54     2425.33    187.95 o 
   5  13   5     3262.06     3069.36    200.99 o 
   7  13   5     1071.28      884.03    211.90 o 
   9  13   5      410.24      579.38    202.53 o 
  11  13   5     1051.01     1295.02    590.78 o 
  13  13   5      991.59     1142.59    246.97 o 
  15  13   5      213.23      495.54    234.48 o 
  17  13   5      387.08      -22.55    234.50 o 
 -22  14   5     1174.11     1834.93    235.34 o 
 -20  14   5      568.12      788.51    216.63 o 
 -18  14   5        4.29     -144.84    186.69 o 
 -16  14   5     4491.67     4158.87    238.00 o 
 -14  14   5     2090.15     2110.73    233.73 o 
 -12  14   5        0.04      -97.94    154.83 o 
 -10  14   5      291.60      151.83    154.74 o 
  -8  14   5     1204.02     1303.87    169.87 o 
  -6  14   5      382.31      233.59    129.60 o 
  -4  14   5     4343.25     4216.10    195.44 o 
  -2  14   5      422.46      310.51    156.57 o 
   0  14   5      170.84      209.12    157.56 o 
   2  14   5     1413.03     1456.43    181.34 o 
   4  14   5     5945.16     6046.42    290.97 o 
   6  14   5     5816.19     5307.31    352.48 o 
   8  14   5     1043.40     1373.04    177.41 o 
  10  14   5     1802.55     1909.09    255.25 o 
  12  14   5        0.21      -83.74    223.72 o 
  14  14   5      507.78      374.21    262.10 o 
  16  14   5      504.54      457.27    244.69 o 
 -21  15   5      238.60      149.05    221.14 o 
 -19  15   5      196.22      -77.20    262.60 o 
 -17  15   5     2869.47     2976.39    257.35 o 
 -15  15   5     4326.90     4394.81    295.34 o 
 -13  15   5      131.10      143.82    152.42 o 
 -11  15   5      137.90     -175.98    193.01 o 
  -9  15   5     1392.07     1206.44    178.86 o 
  -7  15   5      233.43      290.94    160.11 o 
  -5  15   5      624.14      516.23    142.73 o 
  -3  15   5       23.64      110.05    164.49 o 
  -1  15   5     2503.49     2719.61    209.61 o 
   1  15   5     3622.86     3817.29    289.31 o 
   3  15   5     1091.06     1153.81    235.52 o 
   5  15   5     2125.66     2913.78    210.78 o 
   7  15   5      183.48       78.22    171.49 o 
   9  15   5      177.18      292.93    233.32 o 
  11  15   5      473.94      387.16    235.36 o 
  13  15   5      452.01      635.88    256.80 o 
 -18  16   5      463.54      419.29    228.34 o 
 -16  16   5       76.55      -93.36    206.27 o 
 -14  16   5       14.21     -165.96    165.96 o 
 -12  16   5      200.58      222.34    168.81 o 
 -10  16   5     1241.50     1454.33    182.02 o 
  -8  16   5      640.83      599.19    209.14 o 
  -6  16   5       68.13     -166.48    263.62 o 
  -4  16   5       87.98      -60.71    209.52 o 
  -2  16   5      591.69      410.21    222.47 o 
   0  16   5      586.10      752.38    216.48 o 
   2  16   5     1623.09     1784.59    195.76 o 
   4  16   5      653.07      841.56    181.90 o 
   6  16   5        7.61      -30.90    173.39 o 
   8  16   5      167.02      313.92    210.80 o 
  10  16   5      227.58      -97.83    240.28 o 
  12  16   5     1562.05     1664.55    294.38 o 
 -17  17   5      485.12      704.47    357.99 o 
 -15  17   5     1389.58     2050.10    253.44 o 
 -13  17   5      135.18       77.18    182.85 o 
 -11  17   5     2119.24     2318.60    216.08 o 
  -9  17   5     7144.69     7470.48    327.78 o 
  -7  17   5      560.74      858.71    182.88 o 
  -5  17   5       21.40      159.39    213.30 o 
  -3  17   5      723.95      626.66    237.01 o 
  -1  17   5     4210.08     4975.73    283.13 o 
   1  17   5      586.31      738.84    232.37 o 
   3  17   5     1051.09     1218.47    205.37 o 
   5  17   5     2562.85     2467.52    235.48 o 
   7  17   5        4.52     -190.44    190.44 o 
   9  17   5       15.72       77.11    248.27 o 
 -14  18   5      704.27      422.70    256.67 o 
 -12  18   5     1014.10      525.79    209.95 o 
 -10  18   5      879.09      920.39    207.81 o 
  -8  18   5        0.19      -84.00    188.84 o 
  -6  18   5        0.05      150.12    528.94 o 
  -4  18   5      115.76      117.62    294.63 o 
  -2  18   5      286.04      258.76    242.61 o 
   0  18   5      944.79      882.08    215.74 o 
   2  18   5      544.71      226.89    204.66 o 
   4  18   5     2170.83     2478.92    243.74 o 
   6  18   5     2428.45     3037.68    340.94 o 
  -7  19   5      634.28      390.38    269.24 o 
  -5  19   5      349.06      415.90    264.41 o 
  -3  19   5      174.33      238.53    350.87 o 
  -1  19   5      349.59      125.81    214.64 o 
   1  19   5        0.37      -35.43    251.37 o 
 -32   0   6      489.79       -2.71    270.06 o 
 -30   0   6       38.01       37.04    185.13 o 
 -28   0   6      133.23        3.96    174.01 o 
 -26   0   6      184.30        0.87    162.88 o 
 -24   0   6     6977.41     6380.86    302.40 o 
 -22   0   6     1447.05     1295.52    168.27 o 
 -20   0   6       10.36      -95.64    133.66 o 
 -18   0   6     1918.40     2093.93    115.84 o 
 -16   0   6       40.21      160.63     75.08 o 
 -14   0   6    28344.27    27804.32    649.29 o 
 -12   0   6    28464.76    25324.59    590.08 o 
 -10   0   6    22990.75    21563.38    503.84 o 
  -8   0   6    23267.99    21597.12   1859.07 o 
  -6   0   6     1036.27     2035.19    418.64 o 
  -4   0   6     3673.64     2751.10    202.53 o 
  -2   0   6     9494.63    13876.71    606.53 o 
   0   0   6    29546.73    30267.86    872.80 o 
   2   0   6    15865.11    19811.14    592.42 o 
   4   0   6     8758.83     9809.62    334.83 o 
   6   0   6      450.08      886.25    147.57 o 
   8   0   6     6446.51     6033.21    256.02 o 
  10   0   6     1946.78     1694.90    132.90 o 
  12   0   6      965.25      886.42    265.32 o 
  14   0   6      259.36      525.55    256.84 o 
  16   0   6     4825.46     4603.54    433.38 o 
  18   0   6      270.81      355.45    291.74 o 
  20   0   6     1162.44     1148.00    342.57 o 
  22   0   6        1.75      522.50    334.10 o 
  24   0   6      242.16      434.40    375.10 o 
 -31   1   6        1.05       14.65    184.27 o 
 -29   1   6      144.50      345.30    139.00 o 
 -27   1   6      431.19      540.54    125.23 o 
 -25   1   6     3632.61     3744.53    181.19 o 
 -23   1   6     8649.76     8286.51    238.57 o 
 -21   1   6     1045.00      906.24    228.06 o 
 -19   1   6      100.26      397.85     64.20 o 
 -17   1   6       16.35       68.10     54.63 o 
 -15   1   6     5495.46     4965.83    119.14 o 
 -13   1   6    32746.18    31476.51    514.39 o 
 -11   1   6    24117.78    22165.34    366.20 o 
  -9   1   6       16.33      -15.86     35.42 o 
  -7   1   6    63613.17    72182.67   1261.83 o 
  -5   1   6    25892.45    31053.18    555.36 o 
  -3   1   6   152401.84   160529.16   4012.75 o 
  -1   1   6    23512.32    27587.19    705.55 o 
   1   1   6    16286.82    17051.87    365.28 o 
   3   1   6     1578.38     1320.87     79.23 o 
   5   1   6     8865.14     8421.85    265.09 o 
   7   1   6     1686.78     1916.53     92.91 o 
   9   1   6     1010.45     1489.92     88.88 o 
  11   1   6     8117.45     7322.54    305.52 o 
  13   1   6      764.95      991.51    196.90 o 
  15   1   6     5151.01     4839.76    301.85 o 
  17   1   6     4405.89     3800.18    266.60 o 
  19   1   6      249.44      167.55    266.84 o 
  21   1   6        3.50      -29.16    225.41 o 
  23   1   6      112.91      146.39    307.33 o 
 -32   2   6      293.47      153.91    230.19 o 
 -30   2   6      190.28      168.72    148.68 o 
 -28   2   6     6935.94     7527.99    279.92 o 
 -26   2   6     9867.86     9953.33    278.28 o 
 -24   2   6     2360.71     2411.93    137.47 o 
 -22   2   6     3781.29     3603.78    160.35 o 
 -20   2   6       58.91      -30.19     76.17 o 
 -18   2   6      290.42      142.42     82.33 o 
 -16   2   6     1642.97     1271.91     75.70 o 
 -14   2   6     3123.48     2346.60     79.97 o 
 -12   2   6    18891.59    20713.99    346.19 o 
 -10   2   6     4855.06     4333.52    128.70 o 
  -8   2   6     8324.78    10160.97    239.74 o 
  -6   2   6    21389.17    22373.72    419.68 o 
  -4   2   6     9335.97     9359.47    183.85 o 
  -2   2   6    30855.92    32825.38   1068.49 o 
   0   2   6     6927.60     7011.30    289.69 o 
   2   2   6    31268.91    31567.94    649.20 o 
   4   2   6     5516.44     4574.85    147.02 o 
   6   2   6     5196.01     5245.49    161.20 o 
   8   2   6    13685.45    13922.10    320.45 o 
  10   2   6     2371.66     2243.80    143.54 o 
  12   2   6    12858.26    11948.05    456.22 o 
  14   2   6    19763.90    19103.51    694.97 o 
  16   2   6     3845.47     4343.35    275.52 o 
  18   2   6     1621.48     1329.42    229.42 o 
  20   2   6     1625.45     2250.61    259.21 o 
  22   2   6     1476.19     1518.56    321.73 o 
  24   2   6      722.63      834.97    268.07 o 
 -31   3   6      179.36      285.30    165.53 o 
 -29   3   6       64.47      144.40    128.49 o 
 -27   3   6     4668.09     4653.25    201.69 o 
 -25   3   6     4149.77     4069.18    180.05 o 
 -23   3   6      174.81      284.29    130.44 o 
 -21   3   6     2384.96     2494.51    130.98 o 
 -19   3   6       38.83      -74.25     74.25 o 
 -17   3   6      222.47      224.50     61.74 o 
 -15   3   6    20396.38    19218.95    329.07 o 
 -13   3   6     5018.07     4209.96    106.27 o 
 -11   3   6     4730.87     4598.79    177.86 o 
  -9   3   6     5105.79     5495.17    127.66 o 
  -7   3   6     1423.86     2188.98     71.61 o 
  -5   3   6     9552.02     8678.49    158.35 o 
  -3   3   6     9930.72     8504.44    286.21 o 
  -1   3   6    11555.98    12705.26    330.58 o 
   1   3   6    26849.76    28965.87    695.68 o 
   3   3   6    44359.12    49621.81   1001.01 o 
   5   3   6     5132.16     5078.12    160.98 o 
   7   3   6     9395.17    10510.14    257.59 o 
   9   3   6     7402.56     7024.13    201.59 o 
  11   3   6      892.30      882.93    136.87 o 
  13   3   6    14577.79    14719.44    527.28 o 
  15   3   6     9745.67     9495.61    410.11 o 
  17   3   6      569.70      686.33    332.75 o 
  19   3   6      735.21      557.09    221.14 o 
  21   3   6       31.57      -31.64    313.26 o 
  23   3   6       25.05      126.33    252.32 o 
 -32   4   6      194.54        2.78    162.68 o 
 -30   4   6      457.07      556.63    171.49 o 
 -28   4   6      277.12      195.32    125.68 o 
 -26   4   6      147.44      125.98    135.30 o 
 -24   4   6       23.53       98.90    107.50 o 
 -22   4   6      357.00      425.06    129.43 o 
 -20   4   6        6.17        6.18     93.45 o 
 -18   4   6      187.11      332.14     91.55 o 
 -16   4   6      326.35      298.23     61.52 o 
 -14   4   6    10389.29    10641.71    292.41 o 
 -12   4   6     7951.47     6929.72    157.98 o 
 -10   4   6     4523.94     3772.94    241.62 o 
  -8   4   6    31597.29    30547.60    547.88 o 
  -6   4   6    23539.07    23378.34    350.93 o 
  -4   4   6    12855.45    13866.84    257.88 o 
  -2   4   6    78891.80    88615.61   2048.12 o 
   0   4   6   140141.55   157235.06   3615.81 o 
   2   4   6    32072.17    37371.39    890.29 o 
   4   4   6      265.61      201.87     81.51 o 
   6   4   6      749.23      806.97     79.69 o 
   8   4   6     2568.80     2436.13    118.43 o 
  10   4   6     9752.66     9687.89    253.07 o 
  12   4   6     4184.94     3608.64    195.04 o 
  14   4   6      263.39      196.02    183.59 o 
  16   4   6       83.95       80.75    195.57 o 
  18   4   6      129.59     -208.09    208.09 o 
  20   4   6     1450.00     1560.51    284.12 o 
  22   4   6     1322.68     1486.93    273.14 o 
 -31   5   6       23.38      245.82    169.58 o 
 -29   5   6      159.90      193.67    182.70 o 
 -27   5   6      662.48      865.10    129.43 o 
 -25   5   6      769.81      642.33    121.09 o 
 -23   5   6      596.96      797.81    138.06 o 
 -21   5   6      568.51      663.48    104.50 o 
 -19   5   6     5350.03     5396.29    200.08 o 
 -17   5   6     1366.32     1480.59     87.61 o 
 -15   5   6      977.55     1012.27     91.10 o 
 -13   5   6    17425.60    15920.54    307.60 o 
 -11   5   6     7416.41     7394.75    178.62 o 
  -9   5   6      350.39      333.01     54.58 o 
  -7   5   6     9200.07     8901.99    153.04 o 
  -5   5   6    41510.07    44930.65    709.97 o 
  -3   5   6    12952.85    14883.78    382.19 o 
  -1   5   6    81925.20    92504.13   2142.75 o 
   1   5   6    12138.66    12200.26    337.44 o 
   3   5   6        2.89      -31.16     80.82 o 
   5   5   6     4849.06     4322.31    184.69 o 
   7   5   6     7162.18     6519.11    200.09 o 
   9   5   6     7963.81     7297.58    310.68 o 
  11   5   6      458.42      561.48    135.79 o 
  13   5   6     4715.08     4006.85    273.22 o 
  15   5   6     2513.18     2339.71    235.12 o 
  17   5   6      716.28      531.31    215.67 o 
  19   5   6       27.11       99.23    220.29 o 
  21   5   6      392.01      424.03    248.46 o 
  23   5   6     1741.82     2032.77    293.89 o 
 -30   6   6     2057.54     2828.88    206.25 o 
 -28   6   6      585.30      408.33    148.50 o 
 -26   6   6      206.25       43.71    123.83 o 
 -24   6   6      109.27      135.68    130.11 o 
 -22   6   6       36.96      -99.40    137.32 o 
 -20   6   6        2.69     -109.57    109.57 o 
 -18   6   6      345.11      352.55    143.79 o 
 -16   6   6     1378.17     1435.42     91.16 o 
 -14   6   6       55.16        8.70     67.03 o 
 -12   6   6     3232.51     3047.32    113.30 o 
 -10   6   6      177.86      -46.41     56.77 o 
  -8   6   6    21830.17    20853.61    347.81 o 
  -6   6   6    24431.75    24273.51    398.00 o 
  -4   6   6     7459.59     7074.37    179.36 o 
  -2   6   6     9813.05     9623.85    282.09 o 
   0   6   6     4742.91     4265.61    184.61 o 
   2   6   6     3368.54     3526.40    175.22 o 
   4   6   6     2603.24     2759.40    148.87 o 
   6   6   6     6234.82     5727.22    224.63 o 
   8   6   6      476.54      235.28     95.52 o 
  10   6   6      224.74      -19.34    131.92 o 
  12   6   6      739.86      777.93    140.62 o 
  14   6   6     1256.82     1063.52    206.84 o 
  16   6   6     1061.65      773.08    271.75 o 
  18   6   6      437.22      471.12    221.74 o 
  20   6   6       12.05     -172.73    226.14 o 
  22   6   6     3133.22     3538.40    327.49 o 
 -29   7   6      372.18      454.16    161.53 o 
 -27   7   6      621.84      418.69    130.25 o 
 -25   7   6      147.62     -135.05    135.05 o 
 -23   7   6      523.51      262.31    131.60 o 
 -21   7   6     2792.69     2881.67    139.97 o 
 -19   7   6     1073.80      980.19    136.06 o 
 -17   7   6     2466.37     2496.28    127.55 o 
 -15   7   6       20.71       98.94    126.67 o 
 -13   7   6      313.47      197.49     72.48 o 
 -11   7   6        4.75      -60.15     80.97 o 
  -9   7   6       34.27      -51.59     51.59 o 
  -7   7   6       61.88       17.14     47.35 o 
  -5   7   6     5451.22     4904.09    131.32 o 
  -3   7   6       49.33       61.64     89.11 o 
  -1   7   6      532.75      468.98     96.10 o 
   1   7   6     3862.08     3815.90    182.84 o 
   3   7   6      473.87      980.49    113.31 o 
   5   7   6      272.74      619.90    155.86 o 
   7   7   6    14221.13    13661.81    393.17 o 
   9   7   6    10605.68     9706.99    273.68 o 
  11   7   6     1352.13     1027.46    148.41 o 
  13   7   6     6185.69     6045.70    332.20 o 
  15   7   6      453.53     -123.02    199.52 o 
  17   7   6      220.71      445.81    217.82 o 
  19   7   6     1788.71     1380.56    253.80 o 
  21   7   6     1359.91     1618.90    278.62 o 
 -30   8   6      183.34       93.20    213.18 o 
 -28   8   6      454.91      624.00    161.78 o 
 -26   8   6        3.71      -16.21    182.87 o 
 -24   8   6       64.42     -132.79    132.79 o 
 -22   8   6     4220.79     4283.52    214.71 o 
 -20   8   6    13508.78    13611.78    329.74 o 
 -18   8   6      694.28      684.53    112.27 o 
 -16   8   6     5592.38     5402.23    199.63 o 
 -14   8   6      271.45      108.60    106.01 o 
 -12   8   6     7117.69     7068.22    162.38 o 
 -10   8   6       11.37       29.84     69.10 o 
  -8   8   6     6617.19     6073.40    138.56 o 
  -6   8   6     1482.38     1673.33     86.77 o 
  -4   8   6     9906.17    10301.07    259.40 o 
  -2   8   6      133.64      123.97     98.61 o 
   0   8   6       62.41      139.44    102.81 o 
   2   8   6     6239.75     6468.03    246.67 o 
   4   8   6       86.28      184.17    114.75 o 
   6   8   6     2563.20     2163.35    150.83 o 
   8   8   6    27302.21    26233.54    673.96 o 
  10   8   6     6614.07     6528.66    272.95 o 
  12   8   6      491.75      365.88    161.35 o 
  14   8   6     1598.03     1721.00    227.47 o 
  16   8   6     1280.48     1507.99    555.37 o 
  18   8   6       15.11       36.13    221.87 o 
  20   8   6     1262.41      972.26    265.32 o 
 -29   9   6       56.41      124.73    201.08 o 
 -27   9   6       25.49      -24.47    322.24 o 
 -25   9   6      448.55      330.86    168.54 o 
 -23   9   6        2.77      154.22    139.30 o 
 -21   9   6      943.34     1104.54    125.04 o 
 -19   9   6     6117.00     6626.81    249.77 o 
 -17   9   6     4895.25     5230.93    205.11 o 
 -15   9   6     3983.16     3675.28    143.25 o 
 -13   9   6       20.08      -75.52     75.52 o 
 -11   9   6      390.12      399.21     71.67 o 
  -9   9   6     1113.27     1148.70     92.10 o 
  -7   9   6    12629.37    11745.01    250.84 o 
  -5   9   6    41460.86    43719.07    900.27 o 
  -3   9   6     9581.67    10083.89    312.02 o 
  -1   9   6      554.01      305.69    125.96 o 
   1   9   6      203.60      198.67    116.53 o 
   3   9   6      464.98      431.07    125.33 o 
   5   9   6     1769.27     2073.66    156.59 o 
   7   9   6     3104.03     2894.14    176.84 o 
   9   9   6     1906.58     1639.77    151.29 o 
  11   9   6     1825.19     1587.68    180.22 o 
  13   9   6      479.09      546.75    155.42 o 
  15   9   6        1.29     -123.36    199.23 o 
  17   9   6      234.48      196.51    219.94 o 
  19   9   6        5.53     -236.05    236.05 o 
 -28  10   6        5.98      327.32    207.70 o 
 -26  10   6       42.64      186.40    192.71 o 
 -24  10   6     3426.39     3574.63    202.22 o 
 -22  10   6      289.04      388.37    242.27 o 
 -20  10   6     1414.83     1455.02    129.70 o 
 -18  10   6     7252.40     7665.89    273.00 o 
 -16  10   6      111.06      140.41     82.04 o 
 -14  10   6     1114.72     1198.97    103.85 o 
 -12  10   6     1479.79     1310.39    117.31 o 
 -10  10   6       14.21      -74.02     74.02 o 
  -8  10   6    11166.03    10460.55    235.16 o 
  -6  10   6    32252.68    31536.06    672.12 o 
  -4  10   6      377.35      369.15    107.05 o 
  -2  10   6      967.89     1051.53    134.88 o 
   0  10   6      252.92      339.01    144.84 o 
   2  10   6     4076.68     3503.95    201.11 o 
   4  10   6        3.84      -43.72    132.95 o 
   6  10   6    10543.05    10583.10    349.51 o 
   8  10   6     3274.86     2985.70    177.24 o 
  10  10   6     7826.21     7272.41    379.62 o 
  12  10   6     3313.34     3568.39    211.44 o 
  14  10   6      286.88       67.57    203.52 o 
  16  10   6       64.30     -138.03    210.92 o 
  18  10   6      411.05      506.76    246.07 o 
  20  10   6       12.14     -313.77    350.70 o 
 -27  11   6        4.79      278.29    502.17 o 
 -25  11   6     1414.13     1870.29    227.30 o 
 -23  11   6     4262.11     4518.93    227.93 o 
 -21  11   6     3335.83     3512.35    201.79 o 
 -19  11   6     7302.88     7934.85    238.52 o 
 -17  11   6     2415.81     2490.41    140.20 o 
 -15  11   6     1715.43     1628.94    134.10 o 
 -13  11   6      771.99      689.27     94.13 o 
 -11  11   6     3589.74     3303.46    155.32 o 
  -9  11   6       14.46      -53.15    131.93 o 
  -7  11   6     1157.23      799.09    118.50 o 
  -5  11   6     2721.18     2448.88    180.91 o 
  -3  11   6     1588.00     1428.10    152.82 o 
  -1  11   6        2.74       20.63    137.24 o 
   1  11   6     1501.99     1782.67    168.23 o 
   3  11   6      536.52      219.22    143.04 o 
   5  11   6      315.06       95.93    139.30 o 
   7  11   6    10517.27    10834.21    361.06 o 
   9  11   6    12842.16    12069.70    387.47 o 
  11  11   6    14104.52    14476.15    552.74 o 
  13  11   6     3167.65     2827.76    206.87 o 
  15  11   6      755.03     1070.16    268.03 o 
  17  11   6      921.09     1094.05    258.28 o 
  19  11   6       48.86     -239.56    239.56 o 
 -26  12   6      261.96      430.97    464.89 o 
 -24  12   6      215.16      598.01    203.96 o 
 -22  12   6     1934.23     1918.42    161.48 o 
 -20  12   6     5156.10     5886.70    283.75 o 
 -18  12   6     2193.79     2127.07    185.72 o 
 -16  12   6      703.51      828.37    122.68 o 
 -14  12   6      202.54      -35.51    120.80 o 
 -12  12   6      208.24       29.44    137.18 o 
 -10  12   6       27.83     -127.53    127.53 o 
  -8  12   6     3155.58     3139.72    186.91 o 
  -6  12   6      930.08      886.35    191.90 o 
  -4  12   6     1277.13     1429.84    159.05 o 
  -2  12   6        1.22       16.55    174.34 o 
   0  12   6     3139.29     3175.64    191.00 o 
   2  12   6      145.98      -24.29    139.20 o 
   4  12   6     1048.40     1140.34    186.04 o 
   6  12   6      915.54      789.81    154.45 o 
   8  12   6     5518.38     5210.31    267.28 o 
  10  12   6     5262.56     5765.39    505.89 o 
  12  12   6     3972.08     4419.94    321.43 o 
  14  12   6     1619.15     1599.15    347.65 o 
  16  12   6      419.41      191.63    233.77 o 
 -25  13   6        2.56     -298.52    298.52 o 
 -23  13   6        7.32     -283.95    283.95 o 
 -21  13   6     1133.71     1106.96    203.77 o 
 -19  13   6       46.20     -111.30    295.98 o 
 -17  13   6      135.09      118.02    122.62 o 
 -15  13   6     1976.79     1883.50    143.09 o 
 -13  13   6      133.25      181.07    147.63 o 
 -11  13   6      246.61      249.08    143.66 o 
  -9  13   6      861.44      682.92    148.83 o 
  -7  13   6      177.68      188.63    119.34 o 
  -5  13   6      513.65      540.51    142.86 o 
  -3  13   6      669.90      874.70    252.17 o 
  -1  13   6     1139.69     1086.67    158.17 o 
   1  13   6     4817.32     5018.02    309.74 o 
   3  13   6     1261.24     1390.92    172.53 o 
   5  13   6       28.44       59.67    150.46 o 
   7  13   6     2791.97     2664.73    201.32 o 
   9  13   6      443.05      347.58    214.32 o 
  11  13   6      902.27      573.90    227.82 o 
  13  13   6      119.91      -13.67    228.68 o 
  15  13   6      305.79      369.21    388.32 o 
 -22  14   6      960.09     1420.55    233.18 o 
 -20  14   6      115.70       61.07    191.38 o 
 -18  14   6      182.62       67.54    128.74 o 
 -16  14   6      477.78      421.49    172.55 o 
 -14  14   6      681.81      623.92    196.82 o 
 -12  14   6      388.57      717.74    197.92 o 
 -10  14   6     5538.25     5527.83    268.26 o 
  -8  14   6     4439.18     4243.16    247.02 o 
  -6  14   6     1916.23     1966.45    209.62 o 
  -4  14   6     9583.06    10165.06    720.09 o 
  -2  14   6     6105.20     5590.86    274.84 o 
   0  14   6     3927.11     4098.00    226.85 o 
   2  14   6     3595.06     3884.86    226.74 o 
   4  14   6        5.62       27.84    160.19 o 
   6  14   6      187.94       93.54    160.80 o 
   8  14   6      165.29      128.82    156.94 o 
  10  14   6     3747.81     5001.24    336.75 o 
  12  14   6      374.83      325.79    237.79 o 
  14  14   6      506.19      336.09    306.48 o 
 -21  15   6      731.33      797.13    225.31 o 
 -19  15   6        6.68     -196.34    196.34 o 
 -17  15   6      119.65      272.88    193.74 o 
 -15  15   6      203.05       30.41    208.22 o 
 -13  15   6     2165.22     2349.51    208.53 o 
 -11  15   6     1615.24     1782.13    192.07 o 
  -9  15   6      599.08      369.21    165.87 o 
  -7  15   6     4206.66     4298.29    236.21 o 
  -5  15   6     4111.32     4140.92    437.17 o 
  -3  15   6     3323.24     3279.11    218.57 o 
  -1  15   6     4840.03     4727.45    263.73 o 
   1  15   6     1103.18     1158.45    185.44 o 
   3  15   6      842.66      995.89    185.41 o 
   5  15   6     1832.69     1953.55    266.50 o 
   7  15   6      738.84      786.25    179.66 o 
   9  15   6     1638.44     1845.59    267.71 o 
  11  15   6       40.95      -36.40    239.21 o 
  13  15   6       33.38     -244.72    244.72 o 
 -20  16   6        0.53      -22.80    217.18 o 
 -18  16   6      631.01      478.85    223.34 o 
 -16  16   6       47.26      -11.16    173.99 o 
 -14  16   6      573.17      538.84    176.52 o 
 -12  16   6     3832.69     3923.42    291.04 o 
 -10  16   6       60.63     -202.06    264.30 o 
  -8  16   6       94.65      206.00    168.68 o 
  -6  16   6        6.86      -16.78    178.30 o 
  -4  16   6      773.50      915.21    187.00 o 
  -2  16   6      520.98      604.59    182.21 o 
   0  16   6     5057.93     5355.04    361.82 o 
   2  16   6      481.69      562.00    233.16 o 
   4  16   6     1750.86     2156.96    448.66 o 
   6  16   6     1426.64     1546.08    204.36 o 
   8  16   6      243.29      387.53    242.65 o 
  10  16   6       40.43       27.43    251.14 o 
 -17  17   6        2.02       74.11    244.65 o 
 -15  17   6      193.05      -79.99    177.40 o 
 -13  17   6      389.57      215.19    288.07 o 
 -11  17   6     1020.70     1556.64    196.80 o 
  -9  17   6     1735.55     2121.54    281.30 o 
  -7  17   6      147.19      -27.68    212.12 o 
  -5  17   6        4.43     -206.39    225.41 o 
  -3  17   6      314.33      503.03    248.32 o 
  -1  17   6      802.99     1159.62    269.41 o 
   1  17   6     1365.41     1426.23    206.68 o 
   3  17   6     1870.88     2203.04    224.97 o 
   5  17   6      744.04      739.54    271.51 o 
   7  17   6        0.41      -87.10    193.23 o 
 -14  18   6      905.78     1262.08    277.64 o 
 -12  18   6      333.96      160.08    193.51 o 
 -10  18   6     1137.90     1356.36    207.65 o 
  -8  18   6      404.55      547.48    191.57 o 
  -6  18   6      104.44      262.43    255.32 o 
  -4  18   6     2307.23     2710.45    240.54 o 
  -2  18   6     1093.03     1364.59    217.20 o 
   0  18   6      370.46      403.45    205.49 o 
   2  18   6     1374.48     1809.83    234.45 o 
   4  18   6       10.28      108.98    204.23 o 
  -7  19   6       34.67     -116.70    421.86 o 
  -5  19   6      213.83      429.34    259.98 o 
  -3  19   6      323.96      143.48    215.90 o 
  -1  19   6       18.42       39.57    214.54 o 
 -33   1   7      293.99      326.39    202.07 o 
 -31   1   7      568.88      569.14    187.95 o 
 -29   1   7      307.61      385.37    127.93 o 
 -27   1   7      659.85      827.77    126.95 o 
 -25   1   7      413.34      274.32    113.24 o 
 -23   1   7      167.59       59.89    103.52 o 
 -21   1   7     6605.18     6098.92    199.49 o 
 -19   1   7    18014.90    17066.58    302.55 o 
 -17   1   7     5673.20     5256.03    129.05 o 
 -15   1   7    13674.35    13410.64    240.13 o 
 -13   1   7      999.44      807.58     55.33 o 
 -11   1   7     1255.81     1198.33     67.86 o 
  -9   1   7     5677.68     5177.56    123.02 o 
  -7   1   7     5161.10     5859.37    159.97 o 
  -5   1   7    45461.20    51513.71    908.82 o 
  -3   1   7        0.60      -32.52     47.30 o 
  -1   1   7     2593.10     2706.49    112.83 o 
   1   1   7    16039.95    16864.29    365.45 o 
   3   1   7     2236.34     2227.65    101.03 o 
   5   1   7    14297.63    15977.92    356.92 o 
   7   1   7    11448.85    11670.37    282.06 o 
   9   1   7     1769.02     1611.96     98.47 o 
  11   1   7      613.62      391.47    184.01 o 
  13   1   7      844.95      857.02    191.52 o 
  15   1   7     7862.85     7571.16    363.15 o 
  17   1   7       80.75      244.44    211.10 o 
  19   1   7     6688.10     6606.44    372.08 o 
  21   1   7     4286.29     4049.45    316.38 o 
  23   1   7      182.11       14.49    260.06 o 
 -32   2   7        0.22     -145.45    203.48 o 
 -30   2   7     2195.88     2370.33    183.43 o 
 -28   2   7     1011.24     1457.67    140.26 o 
 -26   2   7      438.16      286.75    160.91 o 
 -24   2   7      131.34      -75.90    105.08 o 
 -22   2   7     2704.24     2449.83    132.24 o 
 -20   2   7    15613.60    14866.19    299.99 o 
 -18   2   7      950.97     1186.13     72.03 o 
 -16   2   7     5894.61     5924.12    134.76 o 
 -14   2   7     8672.30     9027.17    173.90 o 
 -12   2   7     1324.28     1560.24     62.15 o 
 -10   2   7    12298.08    13460.02    257.50 o 
  -8   2   7    19949.63    22810.26    547.84 o 
  -6   2   7    42246.82    47270.09    835.07 o 
  -4   2   7    39343.26    44689.11    868.23 o 
  -2   2   7    31333.65    33765.27   1167.94 o 
   0   2   7    36997.20    41204.35    831.82 o 
   2   2   7     4987.86     5203.06    162.32 o 
   4   2   7     1413.93     2085.24    109.55 o 
   6   2   7     3901.18     3431.95    138.06 o 
   8   2   7      171.71      236.71     81.16 o 
  10   2   7       25.35      113.43    121.71 o 
  12   2   7     1031.45     1369.38    205.71 o 
  14   2   7     2580.38     2645.52    232.15 o 
  16   2   7     2875.38     2402.88    339.69 o 
  18   2   7     3816.48     3804.30    372.90 o 
  20   2   7     3685.07     3678.88    299.24 o 
  22   2   7     1088.48     1054.81    267.86 o 
 -33   3   7       10.63       62.28    196.33 o 
 -31   3   7      344.66      133.57    171.22 o 
 -29   3   7       59.72       55.17    141.82 o 
 -27   3   7      669.34      806.59    129.09 o 
 -25   3   7       12.89     -103.40    182.52 o 
 -23   3   7     3313.25     3425.88    150.08 o 
 -21   3   7      446.33      352.76     87.03 o 
 -19   3   7     1613.67     1716.28     96.00 o 
 -17   3   7     2318.66     1887.92     77.91 o 
 -15   3   7    10612.53    10240.26    194.76 o 
 -13   3   7     1676.21     1821.65     67.71 o 
 -11   3   7     5058.17     5020.25    127.59 o 
  -9   3   7     9581.79    10348.63    205.84 o 
  -7   3   7    28585.37    31394.09    510.42 o 
  -5   3   7      464.83      710.18     50.18 o 
  -3   3   7    37359.00    39265.35    924.90 o 
  -1   3   7     3203.06     3369.66    151.50 o 
   1   3   7     4255.40     4770.35    183.77 o 
   3   3   7       32.10       50.96     68.10 o 
   5   3   7     7497.31     7508.98    206.49 o 
   7   3   7    20840.18    21097.08    460.42 o 
   9   3   7      539.00      342.95    119.24 o 
  11   3   7     1889.06     1684.41    154.31 o 
  13   3   7     4453.54     4693.99    304.61 o 
  15   3   7      678.69      548.95    206.00 o 
  17   3   7     1032.44      570.15    216.86 o 
  19   3   7       78.80     -123.26    308.35 o 
  21   3   7        5.33      293.30    240.23 o 
 -32   4   7     1722.25     2132.24    430.50 o 
 -30   4   7        1.38     -122.86    169.60 o 
 -28   4   7      910.54      775.64    149.79 o 
 -26   4   7      531.25      345.50    119.92 o 
 -24   4   7     2657.34     2613.34    192.36 o 
 -22   4   7      971.79      976.88    112.02 o 
 -20   4   7     2079.28     1958.62    102.50 o 
 -18   4   7     2942.12     2802.81    108.21 o 
 -16   4   7      130.49      154.71     61.15 o 
 -14   4   7    23449.72    22226.21    538.63 o 
 -12   4   7     8299.57     8350.89    180.76 o 
 -10   4   7     1495.40     1155.14     63.71 o 
  -8   4   7       23.26       82.28     39.85 o 
  -6   4   7     2269.72     2051.00     65.99 o 
  -4   4   7     1362.78     1669.63     94.53 o 
  -2   4   7      446.83      841.83     89.12 o 
   0   4   7     1182.42     1169.83     99.51 o 
   2   4   7     5711.34     4999.46    192.97 o 
   4   4   7      986.35     1301.87     88.23 o 
   6   4   7    10547.59     9630.71    259.78 o 
   8   4   7     1135.14     1122.56    128.18 o 
  10   4   7      249.91       41.55    130.71 o 
  12   4   7      939.04     1012.65    196.76 o 
  14   4   7     2426.21     2870.52    243.10 o 
  16   4   7      140.58     -197.75    197.75 o 
  18   4   7      641.69      922.30    229.42 o 
  20   4   7      660.64      464.71    242.59 o 
  22   4   7       37.13      196.72    257.98 o 
 -31   5   7     1115.34     1113.60    175.05 o 
 -29   5   7     1057.56     1372.29    192.23 o 
 -27   5   7      919.45     1049.51    132.47 o 
 -25   5   7       77.97       51.47    111.72 o 
 -23   5   7     3162.56     3274.62    150.34 o 
 -21   5   7     9461.95     8925.69    215.80 o 
 -19   5   7      757.75      899.27     82.06 o 
 -17   5   7     1142.02      993.36     74.98 o 
 -15   5   7     1064.38      978.24     76.00 o 
 -13   5   7     6227.75     5487.63    166.34 o 
 -11   5   7     4850.34     6028.40    211.14 o 
  -9   5   7     2325.47     1940.74     81.21 o 
  -7   5   7     2501.91     2742.61     79.73 o 
  -5   5   7     3106.77     3443.39    104.69 o 
  -3   5   7     2733.43     2424.63    129.68 o 
  -1   5   7    58429.13    62755.49   1471.08 o 
   1   5   7     7867.13     9582.40    433.86 o 
   3   5   7      120.42      106.88     84.77 o 
   5   5   7      621.11      413.82    119.74 o 
   7   5   7     3625.97     3422.31    154.08 o 
   9   5   7       62.21      -46.30     95.57 o 
  11   5   7     3134.57     2864.59    174.38 o 
  13   5   7     3635.52     3005.17    485.56 o 
  15   5   7      113.22       52.28    199.92 o 
  17   5   7     2247.03     2318.84    260.05 o 
  19   5   7      809.12      855.76    245.40 o 
  21   5   7      596.49      546.22    256.97 o 
 -30   6   7      589.96      400.54    163.69 o 
 -28   6   7      973.59     1016.01    160.07 o 
 -26   6   7      393.98       86.45    152.25 o 
 -24   6   7       61.26       46.10    109.29 o 
 -22   6   7     2566.96     2748.83    120.68 o 
 -20   6   7     6798.79     6410.33    181.19 o 
 -18   6   7     1524.60     1585.92     88.15 o 
 -16   6   7      139.93       15.32     74.42 o 
 -14   6   7      669.10      909.43    105.48 o 
 -12   6   7     7335.28     6975.99    218.81 o 
 -10   6   7     4363.89     4709.37    117.02 o 
  -8   6   7    14284.81    15172.93    243.18 o 
  -6   6   7        7.32       49.96     46.93 o 
  -4   6   7     1794.31     1952.31    115.88 o 
  -2   6   7    21553.13    23347.87    583.07 o 
   0   6   7    13605.98    14209.84    441.17 o 
   2   6   7     1017.44      777.49    103.79 o 
   4   6   7       26.59       -3.51     97.47 o 
   6   6   7       38.71      -72.87    114.68 o 
   8   6   7      235.88      110.80     96.59 o 
  10   6   7     1344.82     1351.45    151.82 o 
  12   6   7     3234.22     3128.20    366.46 o 
  14   6   7       39.91     -106.53    195.79 o 
  16   6   7      520.03      387.97    219.43 o 
  18   6   7     1781.46     1649.79    253.63 o 
  20   6   7     2900.12     2917.55    304.76 o 
 -31   7   7      400.45      632.21    221.93 o 
 -29   7   7      545.16      516.09    165.52 o 
 -27   7   7      382.71      483.52    148.21 o 
 -25   7   7       27.22      -53.44    113.16 o 
 -23   7   7      113.37       67.75    106.85 o 
 -21   7   7      304.26      464.97    104.88 o 
 -19   7   7     1490.48     1449.86    114.91 o 
 -17   7   7     8557.03     8057.48    202.11 o 
 -15   7   7      143.16       94.17     77.85 o 
 -13   7   7     7625.80     7094.51    179.07 o 
 -11   7   7     3092.07     3236.52    107.19 o 
  -9   7   7    15315.46    15216.08    267.02 o 
  -7   7   7      159.78      127.88     51.45 o 
  -5   7   7      436.02      423.15    101.34 o 
  -3   7   7     4404.91     4258.61    189.55 o 
  -1   7   7      152.54      107.92     97.12 o 
   1   7   7        0.99      -49.20     99.35 o 
   3   7   7     1954.25     1671.62    132.14 o 
   5   7   7      382.87      132.39    169.74 o 
   7   7   7     1798.22     2009.28    146.86 o 
   9   7   7     1950.31     1824.02    137.72 o 
  11   7   7     1020.76     1071.56    148.22 o 
  13   7   7      128.14      -55.89    193.36 o 
  15   7   7     2536.18     2572.04    257.22 o 
  17   7   7     2838.70     2610.54    274.00 o 
  19   7   7        5.96      153.14    242.91 o 
  21   7   7       31.30      206.69    356.13 o 
 -30   8   7      586.10      860.99    177.28 o 
 -28   8   7      329.43      156.44    150.77 o 
 -26   8   7      621.26      966.39    263.72 o 
 -24   8   7     1146.15     1093.50    126.99 o 
 -22   8   7        2.63       10.90     96.20 o 
 -20   8   7      650.94      462.30    138.91 o 
 -18   8   7     6501.00     6807.32    193.90 o 
 -16   8   7    11499.58    10387.75    241.67 o 
 -14   8   7     2882.26     2528.43    108.95 o 
 -12   8   7     5764.23     5255.83    150.73 o 
 -10   8   7     3671.88     3948.95    119.18 o 
  -8   8   7     1731.84     1919.40     80.43 o 
  -6   8   7    19538.58    18836.57    362.82 o 
  -4   8   7    17552.93    18262.46    478.72 o 
  -2   8   7     5837.14     6047.63    230.84 o 
   0   8   7     2980.26     2875.73    169.31 o 
   2   8   7     8809.66     9527.94    308.11 o 
   4   8   7     4062.15     3788.19    191.50 o 
   6   8   7      518.23      528.74    130.59 o 
   8   8   7     2281.79     2484.77    159.16 o 
  10   8   7      270.08      141.44    137.69 o 
  12   8   7        0.81     -175.94    190.38 o 
  14   8   7     2288.78     2308.54    247.01 o 
  16   8   7     2411.88     2768.96    272.82 o 
  18   8   7     2211.52     1946.97    272.67 o 
  20   8   7     1669.21     2240.71    298.39 o 
 -29   9   7     1609.48     2432.79    445.75 o 
 -27   9   7      453.15      585.24    201.17 o 
 -25   9   7        2.27       27.45    136.35 o 
 -23   9   7      708.54      813.57    121.79 o 
 -21   9   7     3923.22     4408.20    161.86 o 
 -19   9   7      416.44      565.83    110.17 o 
 -17   9   7      164.22      172.37     95.49 o 
 -15   9   7    13445.22    12376.10    243.30 o 
 -13   9   7     4171.80     4442.25    135.19 o 
 -11   9   7      701.30      591.15     99.67 o 
  -9   9   7      610.88      553.63     72.49 o 
  -7   9   7    10619.25     9623.40    217.98 o 
  -5   9   7     7939.59     7951.14    346.90 o 
  -3   9   7      572.77      681.93    130.22 o 
  -1   9   7    10337.47     9397.77    308.50 o 
   1   9   7     2068.38     2094.70    153.70 o 
   3   9   7     3385.60     3093.83    187.03 o 
   5   9   7     9781.53    10418.93    342.72 o 
   7   9   7       69.50       82.82    126.72 o 
   9   9   7     2010.92     2269.90    220.00 o 
  11   9   7      169.69     -112.47    146.04 o 
  13   9   7     1810.36     2017.85    243.92 o 
  15   9   7     1959.18     1752.93    249.73 o 
  17   9   7        0.33     -223.08    226.51 o 
  19   9   7      200.83      403.37    258.14 o 
 -28  10   7      113.69       55.11    348.84 o 
 -26  10   7      508.65      976.34    342.57 o 
 -24  10   7       39.00       63.41    189.92 o 
 -22  10   7       60.83       -8.79    123.01 o 
 -20  10   7      870.36      998.10    121.31 o 
 -18  10   7      336.45      395.60     99.72 o 
 -16  10   7    12479.32    11793.72    240.95 o 
 -14  10   7     4445.67     3751.82    135.23 o 
 -12  10   7     1456.59     1303.83     89.35 o 
 -10  10   7      443.14      386.74     79.30 o 
  -8  10   7     1958.61     1712.57    123.32 o 
  -6  10   7     1300.38     1268.73    144.84 o 
  -4  10   7     3669.26     3525.37    188.79 o 
  -2  10   7     3250.63     3440.78    182.88 o 
   0  10   7      477.92      605.10    143.02 o 
   2  10   7     1897.91     2020.58    163.96 o 
   4  10   7     2987.34     3165.38    187.08 o 
   6  10   7      212.52      352.18    136.06 o 
   8  10   7      216.01      212.45    133.88 o 
  10  10   7      272.03     -209.91    303.27 o 
  12  10   7      130.24      -21.72    155.70 o 
  14  10   7       76.92     -106.64    282.43 o 
  16  10   7     1405.14     1445.48    258.12 o 
  18  10   7      323.65      198.78    248.41 o 
 -27  11   7      492.23      277.66    255.32 o 
 -25  11   7       65.54      470.18    209.24 o 
 -23  11   7     1996.50     2332.44    222.28 o 
 -21  11   7        0.87      171.81    141.41 o 
 -19  11   7       50.78      112.62    111.17 o 
 -17  11   7        2.90      -90.01     90.01 o 
 -15  11   7    11107.85    11011.51    229.76 o 
 -13  11   7     6536.08     6046.07    257.72 o 
 -11  11   7      127.89      -87.27    133.84 o 
  -9  11   7     1826.85     1438.82    154.63 o 
  -7  11   7     6321.89     5785.59    215.25 o 
  -5  11   7     2342.67     2517.80    172.94 o 
  -3  11   7     3270.80     3353.00    192.40 o 
  -1  11   7        2.77      -16.57    139.81 o 
   1  11   7     3853.94     3397.99    205.79 o 
   3  11   7     2768.98     2329.29    174.95 o 
   5  11   7     2498.11     2745.73    185.28 o 
   7  11   7     2441.97     2178.91    176.30 o 
   9  11   7      139.77      268.76    197.46 o 
  11  11   7      206.53      452.58    205.62 o 
  13  11   7      605.02      372.22    220.27 o 
  15  11   7     1107.58      606.17    238.79 o 
  17  11   7       87.54       49.18    242.14 o 
 -26  12   7        1.36       55.18    205.92 o 
 -24  12   7     1164.97     1444.43    182.96 o 
 -22  12   7      660.95      862.06    164.67 o 
 -20  12   7      233.40      159.41    132.51 o 
 -18  12   7       82.32       26.17    116.18 o 
 -16  12   7      725.03      721.61    121.05 o 
 -14  12   7      575.98      438.22    114.43 o 
 -12  12   7     3899.10     3957.65    220.36 o 
 -10  12   7      120.44      -65.00    133.55 o 
  -8  12   7      999.26      997.78    125.87 o 
  -6  12   7     2384.31     2277.95    145.37 o 
  -4  12   7       17.24      -61.59    139.83 o 
  -2  12   7      120.16     -138.88    138.88 o 
   0  12   7     4289.95     4176.18    231.60 o 
   2  12   7      231.69      173.63    141.95 o 
   4  12   7      158.99       60.04    144.68 o 
   6  12   7      961.13     1121.09    311.05 o 
   8  12   7     1400.89     1458.23    290.83 o 
  10  12   7      168.81       70.12    204.45 o 
  12  12   7       54.37       50.25    210.72 o 
  14  12   7     1649.43     1509.66    246.85 o 
  16  12   7       36.48     -234.23    234.23 o 
 -25  13   7       46.59     -101.99    305.64 o 
 -23  13   7     1200.15     1473.97    333.42 o 
 -21  13   7      201.20      138.29    157.77 o 
 -19  13   7      126.49      -53.08    132.22 o 
 -17  13   7      958.90     1077.39    136.42 o 
 -15  13   7     1393.96     1301.22    135.58 o 
 -13  13   7      456.22      343.44    152.95 o 
 -11  13   7     1619.05     1273.02    164.42 o 
  -9  13   7      215.94      113.72    193.47 o 
  -7  13   7     1847.11     2064.24    147.65 o 
  -5  13   7     2388.38     2482.80    181.78 o 
  -3  13   7      257.35      291.83    211.39 o 
  -1  13   7     3923.85     3521.50    209.62 o 
   1  13   7     4105.41     4055.11    239.04 o 
   3  13   7       25.40     -139.07    143.85 o 
   5  13   7      452.36      474.42    172.50 o 
   7  13   7      155.16      233.83    160.16 o 
   9  13   7       15.63       84.92    207.78 o 
  11  13   7      186.68      -23.90    223.87 o 
  13  13   7      294.37      314.28    466.08 o 
  15  13   7       34.27      432.61    309.70 o 
 -24  14   7        2.32      257.18    309.03 o 
 -22  14   7       51.49       25.42    195.63 o 
 -20  14   7       31.92     -269.72    269.72 o 
 -18  14   7     1238.62     1168.12    199.14 o 
 -16  14   7     3925.16     4385.81    248.76 o 
 -14  14   7     1309.65     1257.81    180.27 o 
 -12  14   7     1730.66     1602.11    220.44 o 
 -10  14   7      646.56      763.74    220.59 o 
  -8  14   7     4023.19     3727.15    217.97 o 
  -6  14   7      642.30      822.28    168.12 o 
  -4  14   7      141.79       82.91    156.51 o 
  -2  14   7      471.86      291.00    162.53 o 
   0  14   7     1780.17     2024.98    193.83 o 
   2  14   7      832.52      784.91    169.28 o 
   4  14   7     2148.72     2077.70    195.62 o 
   6  14   7      237.85       86.92    161.70 o 
   8  14   7     1007.73      846.86    234.85 o 
  10  14   7      415.71      553.95    240.41 o 
  12  14   7     1689.06     1714.13    267.93 o 
  14  14   7      109.22      -73.91    232.57 o 
 -21  15   7       78.65      184.73    292.76 o 
 -19  15   7     1737.62     1765.14    223.34 o 
 -17  15   7     4841.52     5853.83    362.56 o 
 -15  15   7     1119.87     1273.59    308.01 o 
 -13  15   7     1392.78     1300.60    187.83 o 
 -11  15   7      177.19      418.75    171.20 o 
  -9  15   7     1134.67     1154.92    176.14 o 
  -7  15   7       14.57     -136.46    136.46 o 
  -5  15   7        1.35       18.01    162.09 o 
  -3  15   7      635.22      662.35    219.29 o 
  -1  15   7       45.80       20.37    166.57 o 
   1  15   7      552.98      216.68    173.95 o 
   3  15   7     2362.04     2768.65    218.02 o 
   5  15   7      610.10      820.02    263.08 o 
   7  15   7      395.42      479.82    289.03 o 
   9  15   7       10.51      -47.61    287.00 o 
  11  15   7     1061.51      773.52    265.54 o 
 -20  16   7       10.04     -136.63    202.53 o 
 -18  16   7        3.02      445.76    204.31 o 
 -16  16   7      304.02      325.43    227.42 o 
 -14  16   7        6.13       98.28    180.81 o 
 -12  16   7      659.90      476.25    394.26 o 
 -10  16   7       55.89        3.69    169.24 o 
  -8  16   7      927.42     1015.14    185.45 o 
  -6  16   7        0.07     -152.13    173.12 o 
  -4  16   7      311.67      461.61    182.78 o 
  -2  16   7      575.21      543.81    255.16 o 
   0  16   7      677.26      514.77    185.36 o 
   2  16   7      362.25      490.30    182.80 o 
   4  16   7        0.81      -46.63    289.88 o 
   6  16   7      366.86      398.27    189.00 o 
   8  16   7        0.13     -238.59    238.59 o 
  10  16   7      645.08      811.70    270.58 o 
 -17  17   7     3810.17     4678.58    328.72 o 
 -15  17   7       11.06      126.24    181.74 o 
 -13  17   7      786.07     1136.34    254.60 o 
 -11  17   7     4529.28     4400.26    324.86 o 
  -9  17   7      189.86     -180.51    180.51 o 
  -7  17   7       67.67      171.33    239.04 o 
  -5  17   7      567.23      532.57    204.48 o 
  -3  17   7     4270.01     4086.45    406.04 o 
  -1  17   7     2018.04     1988.66    448.97 o 
   1  17   7     1146.85     1226.89    412.71 o 
   3  17   7     1509.39     1832.57    492.72 o 
   5  17   7       96.34      317.85    193.98 o 
   7  17   7       35.03      288.18    257.29 o 
 -14  18   7      557.87      556.91    196.60 o 
 -12  18   7      589.02      692.97    198.57 o 
 -10  18   7      525.59      751.38    195.35 o 
  -8  18   7      119.88       44.07    235.61 o 
  -6  18   7        0.84      -48.53    226.41 o 
  -4  18   7       94.13      183.04    214.38 o 
  -2  18   7      343.37      587.84    206.59 o 
   0  18   7      177.00      467.56    199.34 o 
   2  18   7      538.39      490.98    488.14 o 
   4  18   7     1031.64     1015.34    225.33 o 
  -7  19   7      410.59      383.13    254.24 o 
  -5  19   7        6.28      607.38    285.65 o 
  -3  19   7      439.44      624.59    264.35 o 
 -32   0   8      134.02      505.56    269.04 o 
 -30   0   8      818.06      789.51    260.91 o 
 -28   0   8       91.24      267.38    171.35 o 
 -26   0   8    13247.54    12851.90    453.18 o 
 -24   0   8      650.96      438.36    152.91 o 
 -22   0   8      650.75      564.85    150.43 o 
 -20   0   8    18274.61    17108.91    432.31 o 
 -18   0   8      171.06      263.49     89.01 o 
 -16   0   8     1000.59      799.43     85.31 o 
 -14   0   8     7162.96     8068.82    225.99 o 
 -12   0   8    17372.48    17333.98    417.22 o 
 -10   0   8    13562.48    14854.31    891.33 o 
  -8   0   8     8515.37     7350.47    681.59 o 
  -6   0   8    22054.85    21992.25   1152.65 o 
  -4   0   8     7460.64     6100.03    262.96 o 
  -2   0   8      794.91     1304.14    107.81 o 
   0   0   8    10222.58    11179.11    790.35 o 
   2   0   8    44202.41    47487.39   1361.06 o 
   4   0   8    25859.21    28906.97    854.96 o 
   6   0   8     4051.13     4732.55    253.97 o 
   8   0   8     2224.32     2528.31    169.33 o 
  10   0   8     2074.36     1500.06    281.24 o 
  12   0   8     3851.15     3486.03    347.32 o 
  14   0   8       40.92      -78.27    270.06 o 
  16   0   8     2440.27     2459.33    346.64 o 
  18   0   8      711.14      -12.20    303.60 o 
  20   0   8      210.79     -155.87    333.08 o 
  22   0   8      119.26      234.14    364.94 o 
 -33   1   8      116.52      230.88    214.49 o 
 -31   1   8       29.08       59.84    175.51 o 
 -29   1   8      339.53      182.26    141.63 o 
 -27   1   8     7461.07     7692.26    239.99 o 
 -25   1   8     4871.25     4934.96    247.91 o 
 -23   1   8     3514.29     3575.01    165.41 o 
 -21   1   8     5924.37     5666.29    164.61 o 
 -19   1   8      396.35      473.63     74.44 o 
 -17   1   8     2267.08     1891.34    103.02 o 
 -15   1   8    10233.24     9839.78    201.94 o 
 -13   1   8      582.87      469.32     50.08 o 
 -11   1   8    10687.82    10893.92    216.54 o 
  -9   1   8    17174.45    19179.25    355.37 o 
  -7   1   8        4.80       -3.38     62.45 o 
  -5   1   8    15367.15    15426.09    285.62 o 
  -3   1   8     7438.44     8253.30    252.02 o 
  -1   1   8     9803.15    12980.12    293.46 o 
   1   1   8    20183.49    22325.94    474.54 o 
   3   1   8    44220.65    45881.77    932.88 o 
   5   1   8    19260.11    21060.73    458.33 o 
   7   1   8     1926.71     2077.55    215.34 o 
   9   1   8      573.78      544.24     92.56 o 
  11   1   8      754.00      610.60    188.79 o 
  13   1   8      407.32      369.37    189.05 o 
  15   1   8     1037.24      648.94    206.61 o 
  17   1   8      764.02      863.57    297.67 o 
  19   1   8       97.64      -39.47    221.86 o 
  21   1   8       91.97       70.62    253.58 o 
 -32   2   8        3.96     -258.19    279.55 o 
 -30   2   8     1720.73     1921.06    211.32 o 
 -28   2   8     4536.74     4208.33    221.62 o 
 -26   2   8     2874.43     3199.36    214.95 o 
 -24   2   8    11158.01    11826.00    295.51 o 
 -22   2   8     4349.75     4465.89    177.90 o 
 -20   2   8     1230.83     1327.70     96.39 o 
 -18   2   8     2945.21     2625.23     94.98 o 
 -16   2   8     2439.82     2592.12     94.80 o 
 -14   2   8     6577.92     6651.15    141.13 o 
 -12   2   8     1257.08     1211.15     62.35 o 
 -10   2   8     2030.94     2414.41     90.80 o 
  -8   2   8     4585.66     6444.92    213.92 o 
  -6   2   8    24628.18    29071.99    467.41 o 
  -4   2   8      456.96      686.24     62.58 o 
  -2   2   8      623.43      725.77     91.04 o 
   0   2   8    14432.60    15069.26    335.54 o 
   2   2   8     2507.87     2370.56    111.31 o 
   4   2   8    12556.67    12092.03    288.31 o 
   6   2   8    24051.56    24764.65    530.98 o 
   8   2   8     2991.43     2768.91    150.25 o 
  10   2   8     7098.61     6733.29    400.24 o 
  12   2   8     5183.84     4972.38    313.33 o 
  14   2   8        7.99     -101.45    187.22 o 
  16   2   8      468.94      508.78    210.30 o 
  18   2   8     2297.14     1924.51    254.91 o 
  20   2   8       65.91     -154.52    232.19 o 
  22   2   8       18.23      133.02    253.99 o 
 -33   3   8       39.86     -190.84    190.84 o 
 -31   3   8      260.19      360.53    190.24 o 
 -29   3   8     3001.44     3037.33    226.96 o 
 -27   3   8     2785.24     2619.44    150.85 o 
 -25   3   8     1921.50     2465.60    137.64 o 
 -23   3   8       40.25       30.49    113.61 o 
 -21   3   8     1452.60     1535.87     97.86 o 
 -19   3   8     2135.30     2398.43     92.73 o 
 -17   3   8       97.29      227.11     78.18 o 
 -15   3   8     3435.48     3382.56    129.55 o 
 -13   3   8      782.17      841.41     69.79 o 
 -11   3   8     9929.18     9582.42    199.37 o 
  -9   3   8     5300.72     5280.74    142.26 o 
  -7   3   8      274.60      255.35     60.21 o 
  -5   3   8    13616.86    13648.00    258.49 o 
  -3   3   8      143.28      317.75     53.75 o 
  -1   3   8      656.92      470.94     93.70 o 
   1   3   8    14922.66    14448.59    327.08 o 
   3   3   8     5133.61     6004.90    180.58 o 
   5   3   8    15976.48    16350.84    419.58 o 
   7   3   8     4576.18     4986.04    207.96 o 
   9   3   8     3108.52     3164.43    147.53 o 
  11   3   8      283.61      187.30    384.93 o 
  13   3   8     3962.38     3819.98    336.47 o 
  15   3   8      261.20      527.96    209.26 o 
  17   3   8     3630.54     3704.93    283.15 o 
  19   3   8     1418.93     1880.99    261.25 o 
  21   3   8      674.28      632.40    258.91 o 
 -32   4   8        7.90     -190.35    190.35 o 
 -30   4   8      388.01      262.49    150.05 o 
 -28   4   8      586.22      537.56    142.84 o 
 -26   4   8     1440.37     1407.72    162.08 o 
 -24   4   8     6123.03     6287.76    206.37 o 
 -22   4   8       39.06      111.07     86.49 o 
 -20   4   8     4574.27     4085.72    174.00 o 
 -18   4   8     6849.13     6791.81    158.31 o 
 -16   4   8    21653.47    20426.57    361.13 o 
 -14   4   8    38849.23    36278.98    591.08 o 
 -12   4   8     9277.42     8983.33    196.15 o 
 -10   4   8    20427.78    19840.09    370.32 o 
  -8   4   8    20470.82    19473.74    299.23 o 
  -6   4   8     1740.05     1723.35     71.00 o 
  -4   4   8     2166.33     2141.34    123.32 o 
  -2   4   8     1077.07      961.64     98.26 o 
   0   4   8     3808.43     3697.92    178.53 o 
   2   4   8      456.18      432.25    142.27 o 
   4   4   8      214.33      105.14     98.11 o 
   6   4   8     1681.48     1411.54    103.72 o 
   8   4   8     7326.59     7147.98    220.97 o 
  10   4   8      473.78      367.46    141.48 o 
  12   4   8     6406.94     6362.54    345.31 o 
  14   4   8     1756.87     1587.83    222.98 o 
  16   4   8     1824.25     1956.33    246.38 o 
  18   4   8     2824.67     2613.33    272.59 o 
  20   4   8      932.93      707.75    254.84 o 
 -31   5   8        4.72       79.23    233.28 o 
 -29   5   8     2019.97     2133.02    177.88 o 
 -27   5   8      843.13      891.27    147.92 o 
 -25   5   8     1024.01     1013.76    119.99 o 
 -23   5   8       16.42      -61.17    101.99 o 
 -21   5   8    10652.44     9850.30    230.25 o 
 -19   5   8     6002.51     6009.07    154.94 o 
 -17   5   8     3930.46     3357.46    113.56 o 
 -15   5   8    19652.48    18910.38    361.45 o 
 -13   5   8    22932.29    22775.61    424.17 o 
 -11   5   8      178.10      224.44     59.32 o 
  -9   5   8    45132.02    44599.87    657.15 o 
  -7   5   8    24888.00    23849.14    392.92 o 
  -5   5   8    10785.76    11562.57    264.54 o 
  -3   5   8    32735.79    33674.38    812.66 o 
  -1   5   8        4.87       -3.62     86.64 o 
   1   5   8    13516.57    12979.82    359.16 o 
   3   5   8       60.44       23.51     95.07 o 
   5   5   8     7638.10     6804.20    209.16 o 
   7   5   8     7490.30     7386.04    227.19 o 
   9   5   8     4116.60     3959.30    211.17 o 
  11   5   8      220.42       -4.52    201.77 o 
  13   5   8        7.73     -130.40    191.72 o 
  15   5   8      876.77     1113.12    224.01 o 
  17   5   8      215.35       -2.05    221.53 o 
  19   5   8      930.94     1005.09    305.30 o 
  21   5   8     3524.30     3829.19    333.59 o 
 -32   6   8     1269.73     1331.86    363.92 o 
 -30   6   8      199.25      473.38    238.24 o 
 -28   6   8      203.14      200.96    142.52 o 
 -26   6   8      138.36       29.72    183.40 o 
 -24   6   8      919.92      976.16    117.89 o 
 -22   6   8      470.21      414.49    102.49 o 
 -20   6   8     5529.65     4864.14    146.98 o 
 -18   6   8      831.45      954.88     85.29 o 
 -16   6   8     3664.04     3317.29    131.59 o 
 -14   6   8    16621.60    17485.40    341.47 o 
 -12   6   8     9099.03     8948.80    219.02 o 
 -10   6   8     9475.96     9886.64    189.41 o 
  -8   6   8    11338.21    10937.54    187.45 o 
  -6   6   8     2532.80     2627.56    111.64 o 
  -4   6   8    35519.20    36868.73    885.29 o 
  -2   6   8    18177.10    17522.52    621.09 o 
   0   6   8     6611.58     7393.04    250.39 o 
   2   6   8     5656.06     5572.49    221.34 o 
   4   6   8      258.47      -20.57    104.52 o 
   6   6   8     1881.59     1705.54    118.05 o 
   8   6   8     7592.79     6653.68    219.86 o 
  10   6   8     4973.92     4322.89    223.93 o 
  12   6   8       14.27     -205.51    205.51 o 
  14   6   8     2091.48     1789.02    237.56 o 
  16   6   8     2335.55     2480.17    440.67 o 
  18   6   8      270.21      402.93    242.45 o 
  20   6   8     2525.74     3100.88    319.47 o 
 -31   7   8     2303.76     2606.89    205.97 o 
 -29   7   8     2682.63     2884.64    196.82 o 
 -27   7   8      488.01      188.97    138.54 o 
 -25   7   8      244.61      250.42    131.71 o 
 -23   7   8      199.06      159.20     93.53 o 
 -21   7   8      816.72      518.13    119.72 o 
 -19   7   8     1185.75     1259.33     95.85 o 
 -17   7   8     3760.89     3514.57    144.12 o 
 -15   7   8       17.25       42.52     76.78 o 
 -13   7   8       54.53       -5.62     70.88 o 
 -11   7   8     1836.45     1828.18     82.51 o 
  -9   7   8      248.10      282.31     52.69 o 
  -7   7   8     3082.43     2918.74     95.24 o 
  -5   7   8    18071.26    16736.79    439.98 o 
  -3   7   8     1202.79      917.09    109.95 o 
  -1   7   8     3035.90     2856.99    240.76 o 
   1   7   8     1010.49      863.57    119.96 o 
   3   7   8      787.70      751.74    122.33 o 
   5   7   8    13046.61    11795.15    356.72 o 
   7   7   8     3030.86     3120.15    158.07 o 
   9   7   8     1800.47     1517.44    159.23 o 
  11   7   8    12238.50    11243.91    365.20 o 
  13   7   8     2641.46     2579.84    250.77 o 
  15   7   8      899.83     1447.12    240.19 o 
  17   7   8     1121.17     1086.68    253.99 o 
  19   7   8      775.38      618.35    264.60 o 
 -30   8   8      462.92      469.03    170.36 o 
 -28   8   8      549.17      482.37    220.86 o 
 -26   8   8      267.87       47.80    151.35 o 
 -24   8   8      447.30      308.55    161.14 o 
 -22   8   8      451.45      448.77     97.21 o 
 -20   8   8      802.95      761.90     99.54 o 
 -18   8   8    11194.81    10913.92    251.16 o 
 -16   8   8     2011.59     1781.71    167.43 o 
 -14   8   8     1118.96      853.32     88.44 o 
 -12   8   8       45.50       53.13     82.21 o 
 -10   8   8       29.39       89.43     63.92 o 
  -8   8   8       85.30      102.39     61.34 o 
  -6   8   8    13984.06    12875.59    298.24 o 
  -4   8   8     2203.75     1954.77    145.12 o 
  -2   8   8      948.82      957.87    140.81 o 
   0   8   8     6513.04     6120.17    246.69 o 
   2   8   8      222.05      165.05    132.91 o 
   4   8   8      283.11      164.42    124.15 o 
   6   8   8    10641.63    10266.32    335.80 o 
   8   8   8      646.31      531.68    111.56 o 
  10   8   8     2229.09     2033.11    174.79 o 
  12   8   8     6061.30     6100.52    352.25 o 
  14   8   8      127.56     -125.67    207.49 o 
  16   8   8     1248.96     1484.52    254.42 o 
  18   8   8      337.06      555.35    256.22 o 
 -29   9   8       50.11      -20.93    199.87 o 
 -27   9   8      230.26      245.68    152.78 o 
 -25   9   8       55.26      238.50    140.12 o 
 -23   9   8      827.46      859.59    122.54 o 
 -21   9   8     1056.19     1049.74    104.67 o 
 -19   9   8     7940.95     7832.53    209.88 o 
 -17   9   8     8689.42     9694.46    237.73 o 
 -15   9   8        9.15      -48.97     78.78 o 
 -13   9   8       33.39       -8.19     82.12 o 
 -11   9   8      854.54      879.88     80.46 o 
  -9   9   8      146.90      207.20     65.71 o 
  -7   9   8    19011.09    18679.29    367.39 o 
  -5   9   8    15193.88    15364.09    427.69 o 
  -3   9   8     2017.88     1670.39    145.13 o 
  -1   9   8     1004.18     1087.56    139.93 o 
   1   9   8      205.01       91.80    125.22 o 
   3   9   8     2425.30     2281.92    165.47 o 
   5   9   8      362.43      536.17    206.35 o 
   7   9   8     5654.85     4934.88    236.44 o 
   9   9   8     6179.57     6066.73    271.69 o 
  11   9   8      591.75      520.39    158.11 o 
  13   9   8      310.09      270.62    205.69 o 
  15   9   8      216.95       80.05    220.73 o 
  17   9   8        1.32       48.09    249.72 o 
 -28  10   8     1105.40     1068.68    220.67 o 
 -26  10   8     1757.25     1567.04    213.41 o 
 -24  10   8       56.07       26.32    169.24 o 
 -22  10   8      595.59      605.93    120.49 o 
 -20  10   8     2576.00     2395.54    138.93 o 
 -18  10   8      126.75       90.32     83.23 o 
 -16  10   8     1819.11     1652.88     98.70 o 
 -14  10   8      322.36       86.73     79.28 o 
 -12  10   8     5122.58     4718.39    143.57 o 
 -10  10   8       22.59     -121.61    125.62 o 
  -8  10   8     2889.16     2783.51    141.54 o 
  -6  10   8      852.36      870.55    136.67 o 
  -4  10   8     5149.65     5113.53    240.05 o 
  -2  10   8    17883.54    16289.43    462.03 o 
   0  10   8      533.76      645.96    143.48 o 
   2  10   8     2241.90     2239.37    170.66 o 
   4  10   8     5742.80     5360.38    255.38 o 
   6  10   8       53.71      -50.00    130.70 o 
   8  10   8     1485.17     1475.48    233.46 o 
  10  10   8     5095.15     5087.08    260.53 o 
  12  10   8       81.68     -171.15    200.24 o 
  14  10   8        2.20       23.74    295.64 o 
  16  10   8        3.53     -239.38    239.38 o 
 -27  11   8     2421.81     2760.06    258.77 o 
 -25  11   8     3664.12     4209.89    284.98 o 
 -23  11   8      121.48     -139.91    139.91 o 
 -21  11   8     3182.31     3658.19    166.33 o 
 -19  11   8      738.04      959.43    109.95 o 
 -17  11   8     1208.94     1310.71     98.39 o 
 -15  11   8        7.56      -62.98    165.05 o 
 -13  11   8     3691.52     3049.75    174.25 o 
 -11  11   8     7886.21     7808.30    372.66 o 
  -9  11   8      557.81      677.66    119.29 o 
  -7  11   8        1.56     -112.59    112.59 o 
  -5  11   8       45.48      -35.83    151.45 o 
  -3  11   8    12655.40    12749.62    397.42 o 
  -1  11   8     3058.73     3268.74    193.46 o 
   1  11   8     2002.69     1442.43    162.97 o 
   3  11   8    12576.61    11629.95    375.01 o 
   5  11   8     2296.34     2503.19    201.38 o 
   7  11   8     4984.41     5158.27    259.80 o 
   9  11   8     8750.19     9671.18    440.04 o 
  11  11   8      507.94      280.54    161.78 o 
  13  11   8       89.24        9.22    218.47 o 
  15  11   8       38.81     -197.73    330.03 o 
 -26  12   8       29.27      291.74    297.17 o 
 -24  12   8     1580.98     2064.50    304.96 o 
 -22  12   8      660.16     1013.50    234.57 o 
 -20  12   8     1636.59     1800.55    159.50 o 
 -18  12   8     1876.89     1959.69    144.50 o 
 -16  12   8        0.99      -72.77    112.22 o 
 -14  12   8      755.00      751.99    119.71 o 
 -12  12   8        1.27      -60.99    162.93 o 
 -10  12   8     1271.43     1626.76    159.25 o 
  -8  12   8      234.30      140.82    114.67 o 
  -6  12   8     2265.35     2001.54    169.94 o 
  -4  12   8     1197.77     1414.14    166.81 o 
  -2  12   8     2077.26     1867.59    211.22 o 
   0  12   8     4581.46     4061.91    236.96 o 
   2  12   8     1687.31     1804.74    219.17 o 
   4  12   8      926.48      791.13    156.48 o 
   6  12   8     5918.66     6139.47    284.58 o 
   8  12   8     6540.31     6469.13    595.01 o 
  10  12   8     3388.24     3285.82    277.15 o 
  12  12   8      467.41      329.52    174.17 o 
  14  12   8        3.30     -232.03    232.03 o 
 -25  13   8       78.82      289.03    310.04 o 
 -23  13   8     2146.11     2528.06    218.17 o 
 -21  13   8      208.41     -138.97    138.97 o 
 -19  13   8      696.02      705.96    144.42 o 
 -17  13   8     3124.97     3166.28    226.39 o 
 -15  13   8      310.74      586.93    320.12 o 
 -13  13   8     1336.73     1575.37    240.46 o 
 -11  13   8     2756.71     2639.95    187.89 o 
  -9  13   8       15.55     -136.99    137.31 o 
  -7  13   8     1138.52     1245.02    164.83 o 
  -5  13   8     1883.51     1924.98    235.37 o 
  -3  13   8     1153.26     1070.77    167.13 o 
  -1  13   8     6413.29     5994.23    436.21 o 
   1  13   8     1466.23     1216.87    174.87 o 
   3  13   8       40.80       39.26    154.31 o 
   5  13   8      643.69      789.58    164.87 o 
   7  13   8        7.11       78.46    205.49 o 
   9  13   8      386.85      363.27    221.92 o 
  11  13   8     2180.28     2530.38    281.63 o 
  13  13   8     1086.39     1218.18    254.46 o 
 -24  14   8       74.80     -110.12    296.83 o 
 -22  14   8       43.98     -270.40    270.40 o 
 -20  14   8        1.88       59.81    147.10 o 
 -18  14   8      847.17      932.11    142.15 o 
 -16  14   8      834.03      603.39    173.50 o 
 -14  14   8     4174.73     4552.84    243.03 o 
 -12  14   8     9990.01     9637.27    348.95 o 
 -10  14   8     2537.15     2570.99    193.84 o 
  -8  14   8      968.24      910.34    143.71 o 
  -6  14   8     3360.34     3196.55    263.22 o 
  -4  14   8      493.52      467.95    164.07 o 
  -2  14   8       33.05       78.21    198.24 o 
   0  14   8      856.18      970.00    337.94 o 
   2  14   8       29.10      396.69    165.75 o 
   4  14   8      473.60      399.03    355.46 o 
   6  14   8      345.62      392.58    171.58 o 
   8  14   8     1085.23     1327.77    252.65 o 
  10  14   8       48.55       70.99    324.95 o 
  12  14   8     1893.88     1500.65    274.76 o 
 -21  15   8       39.70     -103.53    188.62 o 
 -19  15   8       87.51      -41.86    215.40 o 
 -17  15   8        3.31     -172.01    172.01 o 
 -15  15   8     2674.32     2847.71    215.88 o 
 -13  15   8     3461.13     3666.38    229.47 o 
 -11  15   8     5035.15     4987.19    270.40 o 
  -9  15   8     6072.96     5966.40    282.22 o 
  -7  15   8      130.42      102.78    169.13 o 
  -5  15   8       21.11       67.79    219.31 o 
  -3  15   8      369.69      494.86    171.74 o 
  -1  15   8      507.58      401.23    174.11 o 
   1  15   8      340.51      406.50    179.28 o 
   3  15   8      840.80      569.87    182.57 o 
   5  15   8       31.20     -173.77    173.77 o 
   7  15   8      486.60      194.12    580.10 o 
   9  15   8        2.68      -45.31    237.09 o 
  11  15   8       24.95       85.38    253.97 o 
 -20  16   8      161.20      505.80    209.52 o 
 -18  16   8      581.33      419.15    298.18 o 
 -16  16   8       65.17     -164.83    180.70 o 
 -14  16   8     1865.52     1842.19    210.09 o 
 -12  16   8       17.69      -84.37    171.60 o 
 -10  16   8      964.90      744.67    179.73 o 
  -8  16   8     3611.98     3359.30    292.56 o 
  -6  16   8       59.91       -3.47    176.48 o 
  -4  16   8      310.67      351.54    187.94 o 
  -2  16   8       66.32     -215.73    215.73 o 
   0  16   8        0.80      -32.49    178.20 o 
   2  16   8     1474.59     1484.73    208.03 o 
   4  16   8     2368.04     2364.34    228.14 o 
   6  16   8      136.15     -236.83    236.83 o 
   8  16   8       40.05       87.69    250.63 o 
 -17  17   8       67.79      140.96    204.79 o 
 -15  17   8     1002.29     1371.08    329.02 o 
 -13  17   8     5713.42     6417.34    475.20 o 
 -11  17   8     5102.73     5193.01    293.96 o 
  -9  17   8      924.95     1249.86    266.24 o 
  -7  17   8       92.47      109.10    236.12 o 
  -5  17   8      205.70      277.96    203.94 o 
  -3  17   8        7.67     -127.71    192.21 o 
  -1  17   8      205.46      181.73    195.48 o 
   1  17   8      679.97      158.26    200.25 o 
   3  17   8      582.68      552.09    330.71 o 
   5  17   8        1.92      176.50    291.98 o 
 -14  18   8      229.39      209.25    190.64 o 
 -12  18   8     5069.63     5608.07    380.51 o 
 -10  18   8     3283.34     2502.37    451.34 o 
  -8  18   8       20.76     -338.51    338.51 o 
  -6  18   8      217.84     -119.21    266.30 o 
  -4  18   8       50.80       91.08    266.47 o 
  -2  18   8        4.06       15.54    295.30 o 
   0  18   8     1416.57     1536.26    347.65 o 
   2  18   8       13.88     -193.73    193.73 o 
 -33   1   9        1.81     -179.03    187.81 o 
 -31   1   9      225.48      199.19    180.17 o 
 -29   1   9     1204.02     1212.14    185.48 o 
 -27   1   9      522.54      422.60    137.38 o 
 -25   1   9      244.20      266.26    105.78 o 
 -23   1   9     3612.47     3394.44    149.97 o 
 -21   1   9      559.21      647.71     76.59 o 
 -19   1   9     1185.78     1322.07     90.32 o 
 -17   1   9    12746.65    11837.03    221.57 o 
 -15   1   9      292.54      317.40     52.97 o 
 -13   1   9     3853.62     3544.22    111.50 o 
 -11   1   9     6789.53     7891.18    171.69 o 
  -9   1   9    36047.51    41481.99    832.09 o 
  -7   1   9    18767.58    21291.81    393.70 o 
  -5   1   9     2032.33     2377.10     70.18 o 
  -3   1   9     9975.07    10430.13    248.19 o 
  -1   1   9     1047.47     1158.93     89.15 o 
   1   1   9      140.49      329.65     82.59 o 
   3   1   9     1091.23     1173.37     98.76 o 
   5   1   9      291.78      426.47     96.55 o 
   7   1   9      102.60      101.96     96.64 o 
   9   1   9       83.47       45.07    144.24 o 
  11   1   9     3697.47     3317.42    246.59 o 
  13   1   9      650.12      685.60    225.84 o 
  15   1   9      660.32      451.77    272.60 o 
  17   1   9     2009.25     1902.27    246.08 o 
  19   1   9     1425.23     1111.81    258.61 o 
  21   1   9       64.22     -209.68    253.35 o 
 -34   2   9       72.13      110.00    202.22 o 
 -32   2   9       50.16       67.75    247.70 o 
 -30   2   9      464.98      332.86    175.86 o 
 -28   2   9      610.72      633.31    143.76 o 
 -26   2   9      703.02      790.79    118.25 o 
 -24   2   9      682.37      704.27    109.76 o 
 -22   2   9    12206.56    12147.20    262.77 o 
 -20   2   9     6713.26     6361.78    156.22 o 
 -18   2   9      971.33     1087.32     73.10 o 
 -16   2   9     1718.91     1824.08     72.88 o 
 -14   2   9    10132.25    11191.63    205.22 o 
 -12   2   9       35.61      -53.84     53.84 o 
 -10   2   9     5542.89     5271.33    132.94 o 
  -8   2   9     4113.49     5782.25    166.42 o 
  -6   2   9    20794.03    21198.78    442.36 o 
  -4   2   9    30211.48    36091.35    709.26 o 
  -2   2   9    19958.78    20771.85    528.79 o 
   0   2   9      935.74      866.00     94.00 o 
   2   2   9      504.04      843.20    102.21 o 
   4   2   9     1537.13     1561.45    107.71 o 
   6   2   9    15481.51    15121.82    357.78 o 
   8   2   9     3089.69     2901.67    142.57 o 
  10   2   9      238.91      373.30    187.10 o 
  12   2   9      624.25      336.18    258.71 o 
  14   2   9       80.33      -87.11    207.88 o 
  16   2   9      272.02      376.45    212.46 o 
  18   2   9      159.72      -40.61    229.08 o 
  20   2   9       58.93       84.26    248.82 o 
 -33   3   9       41.60     -123.05    192.58 o 
 -31   3   9       71.19      351.24    184.84 o 
 -29   3   9       65.49     -159.57    159.57 o 
 -27   3   9       90.29      -32.21    130.87 o 
 -25   3   9      110.20      152.13    108.03 o 
 -23   3   9      229.47      298.50    103.88 o 
 -21   3   9       50.41       -2.61     74.82 o 
 -19   3   9       39.15       14.85     68.63 o 
 -17   3   9      963.04     1091.51     69.69 o 
 -15   3   9    21773.61    20715.20    352.03 o 
 -13   3   9      767.94      949.56     67.69 o 
 -11   3   9    10248.26    13233.54    295.06 o 
  -9   3   9     7443.38     9454.45    229.39 o 
  -7   3   9      572.91      550.83     51.77 o 
  -5   3   9       17.34      131.49     62.61 o 
  -3   3   9     5477.19     5867.24    210.53 o 
  -1   3   9    12170.77    13524.42    367.85 o 
   1   3   9    10571.32    12717.29    300.90 o 
   3   3   9     6590.55     6553.73    201.29 o 
   5   3   9    14725.76    14631.08    347.00 o 
   7   3   9       79.59      128.04     96.09 o 
   9   3   9     3391.77     3787.08    209.17 o 
  11   3   9        6.31      154.15    183.21 o 
  13   3   9        1.64       26.05    306.15 o 
  15   3   9      238.76       65.15    206.07 o 
  17   3   9      435.63      342.26    227.42 o 
  19   3   9      210.98     -235.39    235.39 o 
 -32   4   9       29.50     -184.37    184.37 o 
 -30   4   9      427.06      403.45    184.89 o 
 -28   4   9     3340.48     3103.09    186.93 o 
 -26   4   9      286.99      290.80    132.55 o 
 -24   4   9      573.99      531.32    108.65 o 
 -22   4   9      168.95      296.31     89.42 o 
 -20   4   9     2074.45     2147.80     94.64 o 
 -18   4   9     2108.58     1982.95     86.26 o 
 -16   4   9      781.33      607.17    110.18 o 
 -14   4   9     2282.54     2271.30    124.46 o 
 -12   4   9     8335.81     8779.64    192.06 o 
 -10   4   9     7781.20     8646.07    189.82 o 
  -8   4   9    13108.26    12577.24    225.06 o 
  -6   4   9      575.50      778.50     79.54 o 
  -4   4   9     4573.22     4814.57    190.86 o 
  -2   4   9     3350.16     3426.53    171.02 o 
   0   4   9    11528.64    12048.92    342.28 o 
   2   4   9      604.22      521.41     89.21 o 
   4   4   9     5421.91     4784.40    174.92 o 
   6   4   9       36.93     -101.44    141.11 o 
   8   4   9    10224.12     9686.39    268.97 o 
  10   4   9    11008.03    10332.87    338.10 o 
  12   4   9     3201.40     3213.53    295.13 o 
  14   4   9        0.88       58.44    201.03 o 
  16   4   9       48.59     -198.63    321.39 o 
  18   4   9     1342.37     1442.10    255.87 o 
  20   4   9        7.39       24.69    250.68 o 
 -33   5   9      143.57       32.25    201.98 o 
 -31   5   9       15.96     -102.76    184.80 o 
 -29   5   9      373.16      356.73    148.24 o 
 -27   5   9      505.89      298.64    137.64 o 
 -25   5   9     1332.72     1467.64    147.31 o 
 -23   5   9     2038.47     1759.47    106.73 o 
 -21   5   9     3271.62     3202.11    120.83 o 
 -19   5   9     2524.31     2390.15     96.72 o 
 -17   5   9     1215.25     1259.81    119.34 o 
 -15   5   9      549.23      781.06    104.20 o 
 -13   5   9     2519.57     2646.83    105.81 o 
 -11   5   9      251.22      194.40     61.42 o 
  -9   5   9      110.38      142.52     45.97 o 
  -7   5   9     2831.48     3001.04    103.27 o 
  -5   5   9      797.48      698.83    100.02 o 
  -3   5   9        4.07       17.93    104.78 o 
  -1   5   9     4607.60     3421.55    162.95 o 
   1   5   9     1191.65     1358.66    118.97 o 
   3   5   9      720.73      590.67    140.55 o 
   5   5   9     1207.12     1320.82    110.75 o 
   7   5   9    11168.94    10302.61    282.24 o 
   9   5   9       10.44      -13.49    135.50 o 
  11   5   9     4058.55     4138.48    351.38 o 
  13   5   9       94.23       96.55    199.39 o 
  15   5   9        1.79       46.69    212.21 o 
  17   5   9      236.29      112.09    231.92 o 
  19   5   9     2487.49     2832.01    308.34 o 
 -32   6   9       71.16       -3.36    230.24 o 
 -30   6   9      545.64      611.11    172.95 o 
 -28   6   9      169.82      -76.45    138.56 o 
 -26   6   9      110.01       27.27    129.18 o 
 -24   6   9     1720.02     1719.29    145.99 o 
 -22   6   9     5328.72     5382.60    168.14 o 
 -20   6   9      179.69      201.49     81.22 o 
 -18   6   9     1178.38     1219.90     84.35 o 
 -16   6   9     1188.76     1124.97    113.31 o 
 -14   6   9    10261.06    10763.80    232.65 o 
 -12   6   9        0.14      144.64     65.39 o 
 -10   6   9     4837.93     4928.04    113.11 o 
  -8   6   9     2362.37     2371.31     96.29 o 
  -6   6   9     6546.90     6705.23    205.17 o 
  -4   6   9      122.93      239.23     97.60 o 
  -2   6   9     7860.22     8285.80    271.30 o 
   0   6   9     6523.26     6534.03    242.75 o 
   2   6   9      750.66     1040.25    131.06 o 
   4   6   9       19.85     -122.16    189.64 o 
   6   6   9     3121.46     3064.18    152.14 o 
   8   6   9      421.21      154.86    175.71 o 
  10   6   9       72.77     -135.60    135.60 o 
  12   6   9        1.64       96.68    201.54 o 
  14   6   9     1391.16     1600.99    241.01 o 
  16   6   9      231.56      139.42    228.87 o 
  18   6   9     2296.59     2419.85    292.96 o 
 -31   7   9     1039.89     1144.36    390.86 o 
 -29   7   9      107.82     -143.58    143.58 o 
 -27   7   9      124.85     -130.75    187.44 o 
 -25   7   9      198.14      375.69    138.87 o 
 -23   7   9      693.11      625.21    111.80 o 
 -21   7   9      789.03      708.62    155.17 o 
 -19   7   9     3585.83     3677.54    128.24 o 
 -17   7   9       62.58       58.51     85.13 o 
 -15   7   9     2358.96     2428.93    109.54 o 
 -13   7   9     2404.82     2609.15    128.33 o 
 -11   7   9     2951.71     3161.85    107.39 o 
  -9   7   9     8777.98     9378.79    185.85 o 
  -7   7   9     7520.41     7349.58    202.32 o 
  -5   7   9     7849.63     7464.00    251.84 o 
  -3   7   9     1090.83     1171.41    123.13 o 
  -1   7   9      429.25      333.12    115.88 o 
   1   7   9      166.31      390.36    114.87 o 
   3   7   9     2204.10     2420.07    155.88 o 
   5   7   9     7236.23     6678.94    266.37 o 
   7   7   9      228.58      139.84    153.60 o 
   9   7   9      267.52      149.17    140.66 o 
  11   7   9      566.30      360.46    204.66 o 
  13   7   9      973.01      881.06    222.79 o 
  15   7   9     3352.87     3750.79    349.52 o 
  17   7   9      190.33       59.73    245.56 o 
  19   7   9        0.77     -230.99    253.17 o 
 -30   8   9      156.51      176.41    166.16 o 
 -28   8   9     1440.91     1357.50    169.08 o 
 -26   8   9     2090.57     2388.30    173.98 o 
 -24   8   9      965.57      670.30    174.17 o 
 -22   8   9     1546.10     1813.92    126.70 o 
 -20   8   9      138.50       45.32     81.89 o 
 -18   8   9     3654.24     3352.46    137.87 o 
 -16   8   9     5119.65     4542.78    160.36 o 
 -14   8   9      111.00      218.12     73.42 o 
 -12   8   9      456.40      403.10     72.44 o 
 -10   8   9     2122.00     2280.03     90.68 o 
  -8   8   9     5946.74     5768.98    221.21 o 
  -6   8   9     7161.22     6939.32    305.76 o 
  -4   8   9     6476.36     5044.43    224.63 o 
  -2   8   9     3543.40     3566.49    186.46 o 
   0   8   9      888.25      723.89    131.40 o 
   2   8   9      217.92      262.64    124.48 o 
   4   8   9     4020.21     3454.34    197.23 o 
   6   8   9     4818.76     4592.53    221.67 o 
   8   8   9        1.49      -26.30    136.46 o 
  10   8   9     1015.34      925.74    159.26 o 
  12   8   9     1907.51     1924.38    242.43 o 
  14   8   9     1058.03     1221.98    246.50 o 
  16   8   9     2436.91     3117.02    630.25 o 
  18   8   9      302.23      437.15    535.71 o 
 -29   9   9      592.25      214.25    259.70 o 
 -27   9   9      941.87     1226.44    215.12 o 
 -25   9   9       55.46       12.50    191.11 o 
 -23   9   9     2073.06     2391.34    143.97 o 
 -21   9   9     2462.79     2498.58    136.99 o 
 -19   9   9       19.74      -69.39     92.71 o 
 -17   9   9     2126.03     2298.05    130.93 o 
 -15   9   9      880.38      772.30     98.40 o 
 -13   9   9     1127.18     1089.73     85.33 o 
 -11   9   9       96.20       41.04     76.88 o 
  -9   9   9     2369.21     2224.89    109.20 o 
  -7   9   9     3969.72     4313.05    162.06 o 
  -5   9   9       21.55       45.66    121.20 o 
  -3   9   9     4528.76     4199.83    223.95 o 
  -1   9   9     1439.95     1178.46    145.98 o 
   1   9   9      846.22      641.31    137.11 o 
   3   9   9     3355.47     3217.81    197.28 o 
   5   9   9     1292.57     1176.12    141.60 o 
   7   9   9     5347.83     4846.99    232.83 o 
   9   9   9       34.67      -49.01    147.51 o 
  11   9   9     3162.94     2902.68    201.48 o 
  13   9   9     2950.53     3438.99    286.03 o 
  15   9   9     1052.55     1032.03    255.87 o 
  17   9   9        4.55     -313.60    313.60 o 
 -28  10   9      306.56      785.95    217.11 o 
 -26  10   9     1609.65     1731.49    220.71 o 
 -24  10   9     1399.75      833.22    129.75 o 
 -22  10   9      753.26      686.27    122.77 o 
 -20  10   9      377.17      208.97    100.73 o 
 -18  10   9     1696.39     1559.39    100.95 o 
 -16  10   9      359.34      162.55    100.38 o 
 -14  10   9      445.76      404.29     82.89 o 
 -12  10   9      351.27      231.91     85.53 o 
 -10  10   9     2293.97     2440.88    209.57 o 
  -8  10   9    11427.87    10631.82    290.65 o 
  -6  10   9     4283.40     4344.81    228.45 o 
  -4  10   9       45.82     -130.57    130.57 o 
  -2  10   9      784.79      737.92    146.67 o 
   0  10   9       26.36     -103.69    185.93 o 
   2  10   9     1917.71     1406.71    154.26 o 
   4  10   9     1155.70      905.42    142.00 o 
   6  10   9     1036.30     1066.51    148.53 o 
   8  10   9       71.47      -92.50    191.48 o 
  10  10   9      149.97      189.75    157.22 o 
  12  10   9       47.15      185.07    209.91 o 
  14  10   9      452.87      171.75    236.25 o 
  16  10   9      110.10       91.35    253.63 o 
 -27  11   9       89.50       94.52    204.30 o 
 -25  11   9      332.95      124.23    185.80 o 
 -23  11   9      122.73      218.94    141.75 o 
 -21  11   9       15.61      153.35    106.69 o 
 -19  11   9      137.39      176.08     90.62 o 
 -17  11   9      786.98      855.69    109.25 o 
 -15  11   9     2326.31     2395.80    124.65 o 
 -13  11   9     2809.67     2784.42    145.67 o 
 -11  11   9      383.11      216.23    135.30 o 
  -9  11   9     4574.24     4316.69    191.99 o 
  -7  11   9     3671.04     3592.44    198.14 o 
  -5  11   9        0.54     -135.75    135.75 o 
  -3  11   9       12.54       20.96    138.42 o 
  -1  11   9        2.60       54.14    135.97 o 
   1  11   9      457.55      327.44    142.63 o 
   3  11   9     1551.96     1405.43    160.61 o 
   5  11   9     2318.13     2212.56    178.00 o 
   7  11   9      158.74     -103.69    191.92 o 
   9  11   9      369.95       40.80    386.62 o 
  11  11   9     2049.51     2183.72    387.56 o 
  13  11   9     3209.43     3735.14    308.19 o 
  15  11   9      817.68     1097.43    270.75 o 
 -26  12   9       42.96      267.05    198.05 o 
 -24  12   9      176.40       22.81    165.11 o 
 -22  12   9       83.65      -58.45    133.34 o 
 -20  12   9     1286.34     1443.40    150.75 o 
 -18  12   9       73.60     -114.79    114.79 o 
 -16  12   9     1542.20     1491.20    134.47 o 
 -14  12   9      431.32      284.92    126.82 o 
 -12  12   9     1933.63     1774.44    164.98 o 
 -10  12   9      158.22        5.42    131.70 o 
  -8  12   9    10107.09     9687.62    332.30 o 
  -6  12   9     2519.59     2785.42    184.09 o 
  -4  12   9        0.89        0.40    140.28 o 
  -2  12   9        3.14       25.29    142.11 o 
   0  12   9     3088.89     2886.60    193.02 o 
   2  12   9     1467.17     1423.61    169.60 o 
   4  12   9      300.96      190.41    147.79 o 
   6  12   9      276.81      175.30    153.53 o 
   8  12   9      329.31      219.03    210.50 o 
  10  12   9       38.79     -200.61    200.61 o 
  12  12   9     2629.21     3048.74    286.71 o 
  14  12   9      369.79      265.40    245.21 o 
 -25  13   9      190.75      103.29    182.64 o 
 -23  13   9     1154.99     1470.38    169.62 o 
 -21  13   9      500.20      333.33    204.91 o 
 -19  13   9        2.33      -39.81    124.81 o 
 -17  13   9      655.26      542.84    144.33 o 
 -15  13   9      924.87     1114.41    169.31 o 
 -13  13   9      654.13      586.02    156.14 o 
 -11  13   9        7.38      -56.20    138.94 o 
  -9  13   9     3237.94     3371.80    277.85 o 
  -7  13   9     7499.07     7068.88    510.96 o 
  -5  13   9       77.91       18.04    146.79 o 
  -3  13   9      465.65      529.34    158.60 o 
  -1  13   9      270.93      241.20    156.77 o 
   1  13   9     1312.18     1122.49    172.83 o 
   3  13   9      348.55      125.33    173.46 o 
   5  13   9       70.25      298.15    160.02 o 
   7  13   9      310.79      153.30    211.04 o 
   9  13   9       99.00       28.11    234.48 o 
  11  13   9     1136.19     1499.83    262.23 o 
  13  13   9      418.50      413.04    266.33 o 
 -24  14   9       49.27       57.26    291.74 o 
 -22  14   9      112.55      -89.25    151.58 o 
 -20  14   9       77.29      -66.46    148.38 o 
 -18  14   9        8.11     -128.74    128.74 o 
 -16  14   9       42.14      -89.04    159.50 o 
 -14  14   9      773.59      836.16    173.83 o 
 -12  14   9       67.47      -55.39    158.38 o 
 -10  14   9     1331.08      981.45    169.70 o 
  -8  14   9     4328.67     4562.95    254.76 o 
  -6  14   9     7368.15     7679.91    321.14 o 
  -4  14   9      759.34      355.24    167.69 o 
  -2  14   9      454.91      185.14    162.95 o 
   0  14   9      779.54      863.35    176.12 o 
   2  14   9       88.00     -160.96    160.96 o 
   4  14   9       73.12      -38.21    161.02 o 
   6  14   9      991.43      947.03    239.72 o 
   8  14   9       57.00     -221.75    221.75 o 
  10  14   9      793.53      706.48    249.16 o 
 -23  15   9      204.53     -219.23    305.64 o 
 -21  15   9        0.23      -52.25    157.98 o 
 -19  15   9      341.11      232.06    215.94 o 
 -17  15   9        7.68      -31.04    221.84 o 
 -15  15   9       63.55       47.99    166.53 o 
 -13  15   9        1.83     -159.24    159.24 o 
 -11  15   9      832.72      755.11    174.44 o 
  -9  15   9      601.99      399.00    214.83 o 
  -7  15   9     1539.45     1707.37    197.93 o 
  -5  15   9     1524.23     1467.52    193.56 o 
  -3  15   9       42.66     -169.70    169.70 o 
  -1  15   9     1079.48     1354.92    200.12 o 
   1  15   9       42.65     -168.65    168.65 o 
   3  15   9      708.37      577.56    183.29 o 
   5  15   9      325.43       29.86    178.79 o 
   7  15   9      649.97      935.43    265.32 o 
   9  15   9     1219.20      893.32    267.42 o 
 -20  16   9     1449.05     1890.41    349.69 o 
 -18  16   9       32.34      -92.96    193.20 o 
 -16  16   9      137.74      -47.40    183.10 o 
 -14  16   9       29.49      -42.97    178.20 o 
 -12  16   9        1.22       40.19    170.54 o 
 -10  16   9       30.97     -153.21    222.60 o 
  -8  16   9      246.20      111.68    180.32 o 
  -6  16   9       72.04      196.80    179.42 o 
  -4  16   9      567.72      581.34    189.12 o 
  -2  16   9       45.93       41.07    180.65 o 
   0  16   9       20.56       26.74    182.06 o 
   2  16   9      496.49      328.52    194.55 o 
   4  16   9      297.60      278.96    192.66 o 
   6  16   9       83.92      273.87    277.01 o 
 -17  17   9       66.24      281.92    204.14 o 
 -15  17   9      321.12      245.55    202.89 o 
 -13  17   9       16.89      -18.30    194.39 o 
 -11  17   9     2389.42     2527.84    296.57 o 
  -9  17   9        0.02      271.08    245.76 o 
  -7  17   9      460.58      427.43    204.86 o 
  -5  17   9     3643.86     4124.76    268.22 o 
  -3  17   9      875.20      423.78    205.12 o 
  -1  17   9     1200.54     1453.37    220.98 o 
   1  17   9       55.20     -192.47    192.47 o 
   3  17   9     1777.84     2025.67    299.50 o 
 -14  18   9      134.02     -349.35    391.03 o 
 -12  18   9      145.46      341.46    276.92 o 
 -10  18   9       86.78       92.75    267.59 o 
  -8  18   9      792.73      848.02    277.10 o 
  -6  18   9     1824.14     1678.65    243.29 o 
  -4  18   9      374.66      163.61    217.49 o 
  -2  18   9       15.13     -206.00    206.00 o 
   0  18   9      179.73     -253.84    253.84 o 
 -34   0  10     1310.81     1803.67    324.27 o 
 -32   0  10      780.84      820.00    274.46 o 
 -30   0  10     1213.22     1098.53    264.64 o 
 -28   0  10      948.63      486.92    235.50 o 
 -26   0  10       89.09      -24.06    212.12 o 
 -24   0  10      304.09      180.91    143.21 o 
 -22   0  10      693.30      914.64    117.65 o 
 -20   0  10     4512.19     3652.18    175.07 o 
 -18   0  10     5680.06     5958.97    202.11 o 
 -16   0  10    12526.98    13230.34    339.35 o 
 -14   0  10      439.33      415.09    111.73 o 
 -12   0  10    72733.14    72393.01   3182.09 o 
 -10   0  10   106625.16   109863.83   3040.50 o 
  -8   0  10    14133.82    12578.19    320.26 o 
  -6   0  10       90.16      -12.73     58.61 o 
  -4   0  10    21208.82    21332.96   1472.62 o 
  -2   0  10     3543.14     3813.30    211.87 o 
   0   0  10     3072.03     4116.50    229.98 o 
   2   0  10     4798.92     5301.59    264.40 o 
   4   0  10      620.27      506.97    151.00 o 
   6   0  10     1186.43     1487.08    166.98 o 
   8   0  10     1415.78     1545.16    167.82 o 
  10   0  10     8684.51     7376.64    504.20 o 
  12   0  10     5223.62     4815.99    441.85 o 
  14   0  10       65.62     -186.36    269.04 o 
  16   0  10     1167.74      498.44    318.17 o 
  18   0  10     3469.21     3263.75    430.33 o 
  20   0  10      359.19      444.56    370.02 o 
 -33   1  10       84.57        4.47    191.46 o 
 -31   1  10       85.56      263.91    177.77 o 
 -29   1  10     1592.30     1882.23    580.27 o 
 -27   1  10      375.48      227.43    151.87 o 
 -25   1  10      354.69      609.32    163.82 o 
 -23   1  10     2113.66     2289.84    109.96 o 
 -21   1  10      932.34     1088.45     83.50 o 
 -19   1  10     8432.59     7767.85    170.91 o 
 -17   1  10      302.50      227.55     59.22 o 
 -15   1  10     1775.70     1570.62     80.12 o 
 -13   1  10     5684.04     5086.09    178.74 o 
 -11   1  10    50983.59    55834.16   1223.99 o 
  -9   1  10    19486.50    20553.93    439.49 o 
  -7   1  10      332.50      119.77     48.92 o 
  -5   1  10     8774.97     8786.50    195.28 o 
  -3   1  10     4957.90     4698.05    273.04 o 
  -1   1  10     2551.65     2259.12    108.64 o 
   1   1  10    20005.27    19709.42    434.67 o 
   3   1  10     4814.18     4884.40    184.75 o 
   5   1  10      608.42      501.38    105.50 o 
   7   1  10     2066.86     2070.72    125.79 o 
   9   1  10      793.55      789.24    190.82 o 
  11   1  10     2578.12     2409.90    228.86 o 
  13   1  10      167.98     -163.49    192.46 o 
  15   1  10      160.08      202.91    211.35 o 
  17   1  10      170.84      133.64    228.57 o 
  19   1  10      448.58      343.05    515.21 o 
 -34   2  10       31.54       29.22    198.60 o 
 -32   2  10      941.27     1021.28    202.55 o 
 -30   2  10     4040.29     3958.42    258.85 o 
 -28   2  10     1794.10     1648.00    193.35 o 
 -26   2  10    14380.53    13841.35    410.41 o 
 -24   2  10    12330.38    12024.60    341.21 o 
 -22   2  10     3982.61     4041.64    134.84 o 
 -20   2  10      404.06      302.71     73.95 o 
 -18   2  10      898.87      837.19     69.75 o 
 -16   2  10    10974.90    10524.99    199.49 o 
 -14   2  10       66.62      -24.51     56.69 o 
 -12   2  10     3045.71     3636.34    116.90 o 
 -10   2  10     1056.14     1662.26     94.51 o 
  -8   2  10    13418.66    13037.61    230.87 o 
  -6   2  10    20389.48    17809.33    535.10 o 
  -4   2  10     1356.37     1638.03    117.12 o 
  -2   2  10    29667.99    30309.81    631.19 o 
   0   2  10     7780.88     8969.29    235.73 o 
   2   2  10    22390.82    22945.80    497.86 o 
   4   2  10    38347.52    39867.36    827.80 o 
   6   2  10    10314.33     9650.07    267.54 o 
   8   2  10       47.37      213.48    140.98 o 
  10   2  10      718.89      588.74    283.27 o 
  12   2  10      271.24      106.80    193.68 o 
  14   2  10     1297.82     1268.03    267.69 o 
  16   2  10      332.85      360.63    222.70 o 
  18   2  10      211.48       69.02    243.04 o 
  20   2  10      166.15      235.84    362.90 o 
 -33   3  10      406.12      369.08    205.77 o 
 -31   3  10     2319.31     2678.10    234.14 o 
 -29   3  10      392.58      471.16    173.61 o 
 -27   3  10     1471.01     1413.86    153.77 o 
 -25   3  10     7220.15     6942.69    249.21 o 
 -23   3  10      667.92      789.10     92.93 o 
 -21   3  10      492.82      508.22     86.30 o 
 -19   3  10     3411.04     3345.28    117.52 o 
 -17   3  10      808.87      923.98    117.87 o 
 -15   3  10      854.98      844.47     59.04 o 
 -13   3  10     5520.54     5327.26    142.77 o 
 -11   3  10    11203.21    11106.42    229.77 o 
  -9   3  10    15680.01    14120.66    277.73 o 
  -7   3  10    18639.33    17675.02    332.35 o 
  -5   3  10     1243.90     1064.32     93.27 o 
  -3   3  10     4443.24     3981.32    188.57 o 
  -1   3  10    11458.67    11326.75    276.51 o 
   1   3  10      612.23      566.83     97.16 o 
   3   3  10    17499.21    16426.62    379.53 o 
   5   3  10     1871.66     2381.79    129.42 o 
   7   3  10     1026.81      858.50    114.00 o 
   9   3  10     5895.53     5331.44    248.27 o 
  11   3  10     2134.48     2119.33    228.70 o 
  13   3  10        2.47     -210.03    218.05 o 
  15   3  10     5326.24     5573.41    354.03 o 
  17   3  10     1124.15      863.01    243.42 o 
  19   3  10       21.24      -71.80    247.24 o 
 -34   4  10      424.02      228.76    214.52 o 
 -32   4  10      625.47      668.62    205.76 o 
 -30   4  10      214.27      -21.90    170.42 o 
 -28   4  10       90.79      -93.73    132.10 o 
 -26   4  10        2.17      -13.05    123.63 o 
 -24   4  10     3054.73     2854.52    160.64 o 
 -22   4  10    10208.38     9622.14    222.98 o 
 -20   4  10     6005.52     6158.03    157.63 o 
 -18   4  10    16979.84    15877.74    327.64 o 
 -16   4  10    40226.71    39542.07    649.29 o 
 -14   4  10    12986.38    12885.83    234.95 o 
 -12   4  10     1191.77      906.13     69.91 o 
 -10   4  10     1804.31     1977.93     80.63 o 
  -8   4  10      619.78      858.19     63.69 o 
  -6   4  10     1153.21     1209.96     84.05 o 
  -4   4  10     3248.04     2323.12    130.89 o 
  -2   4  10     2258.50     2277.97    135.08 o 
   0   4  10        2.21       -1.30     99.44 o 
   2   4  10     1438.91     1987.66    151.22 o 
   4   4  10        1.89      -94.69     94.69 o 
   6   4  10        2.35      -77.10    101.63 o 
   8   4  10     3038.43     3007.54    283.68 o 
  10   4  10     1197.76     1088.46    282.77 o 
  12   4  10     3419.50     2956.06    253.12 o 
  14   4  10     2558.41     2520.61    259.80 o 
  16   4  10     1241.76     1760.63    354.26 o 
  18   4  10      861.99     1411.45    267.71 o 
 -33   5  10      281.57      195.04    231.94 o 
 -31   5  10     1060.26     1056.30    205.01 o 
 -29   5  10       85.49     -145.23    167.24 o 
 -27   5  10      483.18      628.84    138.92 o 
 -25   5  10       52.71      -61.59    118.78 o 
 -23   5  10     6884.85     6341.52    198.83 o 
 -21   5  10     1457.83     1395.41     91.83 o 
 -19   5  10     4516.57     4013.20    129.66 o 
 -17   5  10    39992.90    36705.29    730.18 o 
 -15   5  10    23709.51    22776.03    430.71 o 
 -13   5  10     2333.10     2015.83     97.02 o 
 -11   5  10    21734.22    21904.38    367.79 o 
  -9   5  10    10050.59     9826.19    190.06 o 
  -7   5  10      988.77      949.20     78.49 o 
  -5   5  10     4296.11     3459.62    176.34 o 
  -3   5  10     8138.22     8991.20    285.15 o 
  -1   5  10       10.79       97.01    102.24 o 
   1   5  10     1005.49     1213.20    126.53 o 
   3   5  10     2337.75     2624.61    131.61 o 
   5   5  10     4290.30     4335.35    187.56 o 
   7   5  10       22.71      -98.68     98.68 o 
   9   5  10       84.26      -14.89    141.62 o 
  11   5  10     1320.96     1243.99    218.73 o 
  13   5  10     8383.56     8124.57    406.62 o 
  15   5  10      843.97      970.08    243.01 o 
  17   5  10      725.41      959.57    264.42 o 
  19   5  10     2922.47     3741.47    332.79 o 
 -32   6  10      164.03      108.88    243.97 o 
 -30   6  10      324.24      318.68    187.12 o 
 -28   6  10      611.82      742.65    147.75 o 
 -26   6  10      810.67      736.16    138.82 o 
 -24   6  10     1178.46     1161.53    116.02 o 
 -22   6  10    10882.81    10653.70    272.67 o 
 -20   6  10     2886.43     3232.89    119.78 o 
 -18   6  10     6568.38     6212.73    157.05 o 
 -16   6  10     5808.56     5778.30    165.14 o 
 -14   6  10      468.01      538.21     97.06 o 
 -12   6  10     2449.11     2397.53     92.64 o 
 -10   6  10      771.92     1033.34     61.15 o 
  -8   6  10     1107.89      997.76     72.33 o 
  -6   6  10     1545.28     1861.99    127.01 o 
  -4   6  10     2391.00     2621.51    155.88 o 
  -2   6  10      218.17      344.91    111.86 o 
   0   6  10     6428.54     6227.85    245.21 o 
   2   6  10      344.36      249.21    120.45 o 
   4   6  10     2931.77     2557.04    137.87 o 
   6   6  10      240.19      124.42    104.00 o 
   8   6  10    16022.30    15553.84    447.12 o 
  10   6  10     4964.49     4455.60    301.42 o 
  12   6  10     2499.15     2739.09    257.76 o 
  14   6  10     1034.22     1128.69    235.60 o 
  16   6  10      449.40      469.49    250.77 o 
  18   6  10      358.99      628.02    266.79 o 
 -31   7  10     4678.40     5157.15    318.82 o 
 -29   7  10      786.92      682.16    156.11 o 
 -27   7  10      672.85      795.21    149.50 o 
 -25   7  10      830.35      729.39    139.33 o 
 -23   7  10      377.28      532.85    107.12 o 
 -21   7  10      542.32      647.28     95.44 o 
 -19   7  10     2691.41     2730.38    107.01 o 
 -17   7  10     1661.11     1497.20    106.34 o 
 -15   7  10      170.92       40.14     89.20 o 
 -13   7  10     1386.39     1391.79     81.21 o 
 -11   7  10     1818.79     1922.32     95.02 o 
  -9   7  10     2169.24     2240.34    122.60 o 
  -7   7  10      794.45      824.05    113.97 o 
  -5   7  10      487.42      505.44    127.20 o 
  -3   7  10     3729.51     3442.74    257.67 o 
  -1   7  10     2237.21     2280.85    153.63 o 
   1   7  10      578.70      415.16    184.47 o 
   3   7  10     1502.31     1698.85    149.04 o 
   5   7  10    10443.23    10157.67    284.49 o 
   7   7  10     4059.77     4003.55    180.92 o 
   9   7  10     6085.17     5920.50    270.94 o 
  11   7  10     9622.60     9945.68    438.36 o 
  13   7  10      281.10      424.83    218.58 o 
  15   7  10       25.97     -225.29    226.73 o 
  17   7  10       26.45      -84.40    253.36 o 
 -30   8  10     2184.62     2444.42    236.18 o 
 -28   8  10      346.32      374.38    149.59 o 
 -26   8  10      726.09      862.32    184.98 o 
 -24   8  10       24.70       -0.14    109.63 o 
 -22   8  10      178.04        1.35    103.41 o 
 -20   8  10      782.40      615.13     96.51 o 
 -18   8  10     3366.16     3749.52    149.72 o 
 -16   8  10     2210.28     2129.72    112.28 o 
 -14   8  10     3601.43     3701.61    125.77 o 
 -12   8  10     1529.20     1385.53    111.20 o 
 -10   8  10     2347.35     2399.00     96.70 o 
  -8   8  10     1609.46     1732.08    155.87 o 
  -6   8  10     4177.28     3993.98    203.41 o 
  -4   8  10     5062.13     4663.03    241.07 o 
  -2   8  10    14868.16    14743.05    610.43 o 
   0   8  10      153.35      116.19    128.99 o 
   2   8  10      780.73      711.95    140.53 o 
   4   8  10     1896.51     1928.43    155.24 o 
   6   8  10       61.79      -26.28    106.54 o 
   8   8  10     1593.20     1617.99    170.52 o 
  10   8  10     5585.97     5762.81    274.42 o 
  12   8  10       69.15      -16.74    208.90 o 
  14   8  10        3.01     -226.70    226.70 o 
  16   8  10      180.98      323.19    255.87 o 
 -31   9  10      220.21      459.81    298.18 o 
 -29   9  10       57.80      285.93    160.31 o 
 -27   9  10        1.10      -39.92    142.75 o 
 -25   9  10       54.71      -28.96    134.03 o 
 -23   9  10     2040.24     1945.34    156.95 o 
 -21   9  10      367.05      263.46    106.82 o 
 -19   9  10     7155.95     6912.52    197.41 o 
 -17   9  10     7316.35     7266.07    178.30 o 
 -15   9  10     4436.19     3970.87    134.53 o 
 -13   9  10     4464.47     3929.26    132.38 o 
 -11   9  10     1780.48     1835.49     90.55 o 
  -9   9  10     5703.32     5120.08    181.32 o 
  -7   9  10     8402.24     8349.82    379.29 o 
  -5   9  10     2100.03     2046.92    212.43 o 
  -3   9  10     8910.46     8489.98    307.59 o 
  -1   9  10     4915.42     4613.08    250.69 o 
   1   9  10      329.43      219.92    135.83 o 
   3   9  10      632.98      730.73    138.94 o 
   5   9  10       81.36      127.36    127.19 o 
   7   9  10      276.88      128.64    148.29 o 
   9   9  10      120.66      163.31    155.58 o 
  11   9  10       63.79      162.55    206.30 o 
  13   9  10       87.53     -194.66    473.53 o 
  15   9  10      641.13      424.41    328.85 o 
 -30  10  10     2104.96     2699.42    263.50 o 
 -28  10  10      696.31      568.04    206.84 o 
 -26  10  10     2269.92     2567.30    183.44 o 
 -24  10  10      615.59      647.43    126.97 o 
 -22  10  10      229.94      186.73    114.36 o 
 -20  10  10        2.31      -69.23     83.78 o 
 -18  10  10     3395.61     3105.98    122.62 o 
 -16  10  10     7383.17     7166.90    179.11 o 
 -14  10  10     2574.98     2473.04    120.19 o 
 -12  10  10     1261.07     1316.25    121.03 o 
 -10  10  10    11537.61    10853.44    293.39 o 
  -8  10  10     1395.42     1823.68    194.88 o 
  -6  10  10    17099.46    16524.76    469.49 o 
  -4  10  10    28426.98    25434.90    665.79 o 
  -2  10  10     1692.64     1699.60    162.15 o 
   0  10  10     3388.72     3473.62    204.23 o 
   2  10  10     1012.15     1121.09    150.12 o 
   4  10  10     1309.02     1376.74    154.90 o 
   6  10  10      101.06      187.54    135.81 o 
   8  10  10       29.34      -97.17    256.71 o 
  10  10  10      353.58      193.80    161.67 o 
  12  10  10     1360.98     1537.70    248.22 o 
  14  10  10      291.87      247.08    248.24 o 
 -29  11  10     4632.80     5719.75    579.59 o 
 -27  11  10     1407.54     1379.74    222.10 o 
 -25  11  10      399.88      496.41    177.30 o 
 -23  11  10       71.76      -19.88    144.18 o 
 -21  11  10      194.36       53.52    130.54 o 
 -19  11  10     4212.96     4015.34    162.94 o 
 -17  11  10       14.40      -98.80     98.80 o 
 -15  11  10       14.25       13.02     97.29 o 
 -13  11  10      277.24      185.88    108.44 o 
 -11  11  10     2518.51     2436.89    212.99 o 
  -9  11  10      400.29      158.43    185.17 o 
  -7  11  10     1758.70     1703.01    165.05 o 
  -5  11  10    14099.37    12551.05    395.40 o 
  -3  11  10     9176.13     8708.06    322.52 o 
  -1  11  10     2844.71     2882.53    185.94 o 
   1  11  10     7557.51     7336.80    300.49 o 
   3  11  10      964.74      708.26    152.84 o 
   5  11  10     2366.38     2515.64    181.82 o 
   7  11  10     4317.43     3590.11    278.99 o 
   9  11  10     1514.75     1820.78    216.08 o 
  11  11  10      212.77     -198.54    216.03 o 
  13  11  10        6.52     -179.08    236.43 o 
 -28  12  10        0.93      290.39    313.43 o 
 -26  12  10      662.51      808.26    185.54 o 
 -24  12  10      110.95      -47.98    143.07 o 
 -22  12  10       81.81      160.47    137.71 o 
 -20  12  10      187.99      237.29    122.73 o 
 -18  12  10       96.60       81.63    119.90 o 
 -16  12  10       60.79       -2.97    113.53 o 
 -14  12  10      112.60      -21.61    139.59 o 
 -12  12  10      268.91       32.10    140.21 o 
 -10  12  10       30.80      247.26    117.84 o 
  -8  12  10      343.77      292.02    142.15 o 
  -6  12  10       19.17      -39.96    139.90 o 
  -4  12  10     2893.52     2818.54    193.68 o 
  -2  12  10    10593.23     9702.24    563.91 o 
   0  12  10     1658.93     1425.25    169.65 o 
   2  12  10      830.17      851.82    238.79 o 
   4  12  10     3131.16     2982.54    200.08 o 
   6  12  10     4538.05     4639.65    306.91 o 
   8  12  10     2757.68     2922.95    641.09 o 
  10  12  10     2094.79     1878.58    203.23 o 
  12  12  10        0.92       67.91    233.37 o 
 -25  13  10       16.45     -135.62    155.95 o 
 -23  13  10      125.53     -147.10    147.10 o 
 -21  13  10     1428.14     1785.96    167.13 o 
 -19  13  10     4061.58     3930.55    191.25 o 
 -17  13  10      448.04      214.09    125.91 o 
 -15  13  10      262.53      252.26    232.29 o 
 -13  13  10      676.08      714.51    159.64 o 
 -11  13  10      226.15       74.68    144.41 o 
  -9  13  10      528.56      880.35    159.84 o 
  -7  13  10     4134.02     4019.85    228.36 o 
  -5  13  10       83.48      -34.41    150.79 o 
  -3  13  10      963.99      585.46    163.08 o 
  -1  13  10      974.78      926.44    168.85 o 
   1  13  10       23.50      -30.93    153.23 o 
   3  13  10      142.46      -18.11    262.72 o 
   5  13  10       82.55       18.61    158.13 o 
   7  13  10      776.82      732.94    234.00 o 
   9  13  10      236.00      -78.95    394.25 o 
  11  13  10      336.06     -319.87    319.87 o 
 -24  14  10      551.10      219.51    222.09 o 
 -22  14  10     1160.71     1115.25    252.64 o 
 -20  14  10     2316.10     2368.15    183.54 o 
 -18  14  10     1031.39      853.61    183.05 o 
 -16  14  10      717.57      804.97    182.28 o 
 -14  14  10     3979.09     4080.34    290.23 o 
 -12  14  10     2168.98     2141.71    193.41 o 
 -10  14  10      886.34      789.90    290.56 o 
  -8  14  10     2856.27     3018.39    243.19 o 
  -6  14  10      638.65      992.02    177.73 o 
  -4  14  10      536.64      649.47    174.23 o 
  -2  14  10        1.58      -75.46    163.05 o 
   0  14  10      546.40      345.27    172.90 o 
   2  14  10      223.40      132.44    164.77 o 
   4  14  10       72.79       84.74    165.25 o 
   6  14  10     1367.21     1765.85    303.27 o 
   8  14  10     1043.22     1363.46    258.99 o 
  10  14  10      575.46      759.40    256.65 o 
 -23  15  10     3204.55     4188.14    236.02 o 
 -21  15  10     1383.03     1536.80    183.97 o 
 -19  15  10        2.83       34.49    186.54 o 
 -17  15  10     2838.39     2893.50    406.54 o 
 -15  15  10     1550.19     1318.33    190.52 o 
 -13  15  10       33.69      -83.47    163.23 o 
 -11  15  10     2678.36     2836.00    273.72 o 
  -9  15  10      524.76      594.04    183.15 o 
  -7  15  10       13.27     -153.25    169.62 o 
  -5  15  10      394.66      185.95    178.51 o 
  -3  15  10     3254.61     3636.96    239.76 o 
  -1  15  10      948.69      699.01    235.45 o 
   1  15  10     1653.23     1303.44    195.41 o 
   3  15  10      138.97      138.91    276.09 o 
   5  15  10      260.80     -112.38    289.37 o 
   7  15  10     2745.43     2852.56    302.35 o 
 -20  16  10       10.56     -259.22    259.22 o 
 -18  16  10      216.64      256.17    197.88 o 
 -16  16  10      485.64      415.81    215.25 o 
 -14  16  10      140.49      180.59    180.45 o 
 -12  16  10      364.21      241.63    180.71 o 
 -10  16  10     1868.53     1556.39    257.30 o 
  -8  16  10       12.17     -180.66    180.66 o 
  -6  16  10        2.07        4.11    184.41 o 
  -4  16  10       18.34       -2.17    187.42 o 
  -2  16  10      741.38     1040.55    196.39 o 
   0  16  10      776.03      738.91    197.48 o 
   2  16  10     4508.72     4171.67    264.03 o 
   4  16  10     3463.03     3768.11    257.02 o 
   6  16  10     3226.85     3624.25    328.96 o 
 -17  17  10       74.25     -197.66    197.66 o 
 -15  17  10      296.90        6.76    197.83 o 
 -13  17  10      494.66      593.04    220.98 o 
 -11  17  10       84.45      166.86    248.84 o 
  -9  17  10       77.97      133.76    246.66 o 
  -7  17  10       31.66       69.06    203.29 o 
  -5  17  10      337.67      140.03    203.11 o 
  -3  17  10        4.14      102.37    353.82 o 
  -1  17  10      225.58     -193.50    193.50 o 
   1  17  10      797.22      848.81    214.40 o 
   3  17  10     3600.43     3905.97    272.20 o 
 -12  18  10     3477.34     4019.27    350.36 o 
 -10  18  10     1658.20     1840.24    299.98 o 
  -8  18  10     1986.56     2490.75    316.97 o 
  -6  18  10       58.25     -135.14    213.19 o 
  -4  18  10      783.85      610.91    226.50 o 
  -2  18  10        1.53     -299.00    299.00 o 
 -35   1  11       52.15      227.23    207.81 o 
 -33   1  11        1.69     -224.65    224.65 o 
 -31   1  11      710.93      798.53    192.38 o 
 -29   1  11      184.46      235.64    246.34 o 
 -27   1  11      225.28        4.67    152.64 o 
 -25   1  11     8412.15     8423.66    334.47 o 
 -23   1  11     4738.08     4641.79    159.40 o 
 -21   1  11     7986.71     8225.38    213.02 o 
 -19   1  11     9064.36     7842.50    170.42 o 
 -17   1  11      884.11     1257.02     78.27 o 
 -15   1  11      489.77      254.16     57.67 o 
 -13   1  11       64.35      128.13     81.57 o 
 -11   1  11    12487.59    13010.07    302.15 o 
  -9   1  11    20001.89    21155.65    461.62 o 
  -7   1  11     6403.20     7405.35    165.94 o 
  -5   1  11    12664.86    12265.43    244.66 o 
  -3   1  11     2310.79     2306.07    116.41 o 
  -1   1  11     1748.58     1829.43    109.77 o 
   1   1  11       40.50      -51.20     95.54 o 
   3   1  11     6042.63     6402.01    219.45 o 
   5   1  11     7267.58     7536.89    239.08 o 
   7   1  11       42.93       72.46    105.27 o 
   9   1  11     7364.76     7009.39    355.36 o 
  11   1  11     1835.59     1800.78    225.58 o 
  13   1  11      666.34      193.08    216.01 o 
  15   1  11        4.23     -128.96    213.36 o 
  17   1  11       73.98      -99.25    235.77 o 
  19   1  11      253.38      913.87    270.25 o 
 -34   2  11      140.23       -7.34    226.18 o 
 -32   2  11     1043.01     1124.62    245.66 o 
 -30   2  11     2315.41     2088.44    211.42 o 
 -28   2  11       14.17     -108.39    159.80 o 
 -26   2  11       10.41      -92.80    151.11 o 
 -24   2  11      877.11      937.64    153.67 o 
 -22   2  11     6056.08     5669.90    172.11 o 
 -20   2  11     8428.31     8006.60    211.78 o 
 -18   2  11      707.11      678.59     69.90 o 
 -16   2  11     9614.92     8929.05    200.46 o 
 -14   2  11     5002.56     4919.02    135.97 o 
 -12   2  11    21732.89    22302.39    473.56 o 
 -10   2  11     4195.39     4359.33    159.32 o 
  -8   2  11     7197.09     8087.52    255.08 o 
  -6   2  11     2833.55     3581.35    109.02 o 
  -4   2  11     2183.64     2244.71    111.98 o 
  -2   2  11    18644.24    20216.12    442.78 o 
   0   2  11     4870.40     5299.97    243.56 o 
   2   2  11     1250.23     1883.49    144.25 o 
   4   2  11    22489.09    22788.21    507.16 o 
   6   2  11        3.31        8.26    130.78 o 
   8   2  11        1.23      175.29    135.36 o 
  10   2  11      550.00      479.82    197.92 o 
  12   2  11      867.10      747.97    213.44 o 
  14   2  11      930.10      771.82    224.27 o 
  16   2  11        6.34      -79.30    228.15 o 
  18   2  11      144.21       13.82    242.40 o 
 -33   3  11      983.30     1163.44    501.49 o 
 -31   3  11       42.84       39.25    175.27 o 
 -29   3  11       71.82       60.04    223.13 o 
 -27   3  11     2359.39     2456.26    203.51 o 
 -25   3  11     3367.65     2985.38    165.57 o 
 -23   3  11        0.62      223.70     98.41 o 
 -21   3  11       10.62      -93.33     93.33 o 
 -19   3  11      204.07      -50.65     97.39 o 
 -17   3  11      227.05      194.44     72.37 o 
 -15   3  11    19212.40    18913.07    362.58 o 
 -13   3  11     1425.61     1524.29     77.86 o 
 -11   3  11     6663.33     7333.32    203.87 o 
  -9   3  11     3959.06     4687.69    165.88 o 
  -7   3  11    34293.84    33862.95    924.75 o 
  -5   3  11    54687.00    57440.56   1263.73 o 
  -3   3  11     2378.53     2306.08    137.04 o 
  -1   3  11      493.58      429.43     90.56 o 
   1   3  11     4028.76     4184.69    171.65 o 
   3   3  11       23.72      -99.35     99.35 o 
   5   3  11     1550.40     1504.37    123.98 o 
   7   3  11       65.05       97.22    121.83 o 
   9   3  11        2.21     -129.55    182.41 o 
  11   3  11      375.11      364.99    241.43 o 
  13   3  11     1314.40      991.97    231.94 o 
  15   3  11     2385.53     2210.10    259.99 o 
  17   3  11      876.61      763.80    256.02 o 
 -34   4  11     1498.23     1829.87    322.58 o 
 -32   4  11       35.00     -102.56    203.48 o 
 -30   4  11     2842.38     3203.75    237.34 o 
 -28   4  11      662.42      738.56    340.71 o 
 -26   4  11      373.21      440.75    129.96 o 
 -24   4  11       40.02      203.28     98.30 o 
 -22   4  11     1211.37     1201.46    101.17 o 
 -20   4  11    13089.43    13232.43    292.43 o 
 -18   4  11     6310.61     6039.61    168.96 o 
 -16   4  11     3524.35     4107.34    152.15 o 
 -14   4  11    22681.30    22793.46    429.09 o 
 -12   4  11     4156.42     4519.90    137.72 o 
 -10   4  11    10498.57    10186.41    194.02 o 
  -8   4  11      707.75      857.20     78.06 o 
  -6   4  11    29825.90    28216.12    777.95 o 
  -4   4  11    24448.28    23468.02    594.09 o 
  -2   4  11     5017.76     5478.33    220.66 o 
   0   4  11       13.00      -50.74    104.69 o 
   2   4  11     2009.75     1820.36    120.87 o 
   4   4  11      476.14      298.17    107.88 o 
   6   4  11     9148.38     9081.85    267.02 o 
   8   4  11     1411.87     1329.48    160.82 o 
  10   4  11     8466.76     7444.85    371.05 o 
  12   4  11     1930.79     1856.95    238.53 o 
  14   4  11     1210.51     1325.23    328.51 o 
  16   4  11     5497.67     6645.57    406.20 o 
  18   4  11       20.33      251.79    260.31 o 
 -33   5  11      419.88      409.21    205.50 o 
 -31   5  11       33.91     -152.30    185.54 o 
 -29   5  11     1000.23     1006.93    189.89 o 
 -27   5  11      241.69      102.92    135.59 o 
 -25   5  11        0.02      -60.22    119.40 o 
 -23   5  11     1417.78     1322.86    115.56 o 
 -21   5  11    11320.63    10304.10    286.75 o 
 -19   5  11     1067.02      918.08     80.50 o 
 -17   5  11      170.72       71.55     65.39 o 
 -15   5  11     5689.76     5195.45    181.31 o 
 -13   5  11    18038.75    19428.77    374.74 o 
 -11   5  11     7172.13     8039.83    167.06 o 
  -9   5  11      989.08      710.55     67.90 o 
  -7   5  11     2265.91     2225.08    132.06 o 
  -5   5  11     5726.49     5822.57    241.72 o 
  -3   5  11     3489.59     3349.63    172.16 o 
  -1   5  11     2274.97     2212.38    146.08 o 
   1   5  11      278.79      169.97    100.43 o 
   3   5  11       11.94      -26.70    101.67 o 
   5   5  11     3659.49     3943.42    170.68 o 
   7   5  11     4368.31     3870.77    203.99 o 
   9   5  11      106.34       -6.08    191.77 o 
  11   5  11      184.74     -200.39    203.90 o 
  13   5  11      124.69      -75.26    259.22 o 
  15   5  11      528.30      473.17    247.30 o 
  17   5  11      122.48      115.44    256.74 o 
 -32   6  11        0.20     -227.11    313.26 o 
 -30   6  11      121.90      443.65    187.68 o 
 -28   6  11      682.80      843.46    232.62 o 
 -26   6  11       97.83      118.20    130.33 o 
 -24   6  11     1135.82     1373.51    119.36 o 
 -22   6  11     2016.96     2016.16    112.27 o 
 -20   6  11    11637.99    10487.10    338.58 o 
 -18   6  11     7436.65     7139.09    168.97 o 
 -16   6  11      223.70      293.35     81.74 o 
 -14   6  11      328.70      474.39     79.44 o 
 -12   6  11      103.10       55.23     65.30 o 
 -10   6  11      634.40      740.43     71.12 o 
  -8   6  11       16.25       94.88     67.39 o 
  -6   6  11       90.02      222.27    109.62 o 
  -4   6  11    20600.41    19603.83    744.20 o 
  -2   6  11     7910.26     8474.05    354.42 o 
   0   6  11    15457.09    16047.46    448.11 o 
   2   6  11     7773.77     7551.78    283.18 o 
   4   6  11     3033.73     2909.56    196.81 o 
   6   6  11     1811.51     1424.23    122.05 o 
   8   6  11      709.85      530.01    154.40 o 
  10   6  11     3040.98     3194.57    561.13 o 
  12   6  11        4.50     -108.82    207.93 o 
  14   6  11      179.94       67.67    232.03 o 
  16   6  11     2237.82     2445.54    475.40 o 
 -31   7  11      307.13      141.10    309.70 o 
 -29   7  11      931.10      929.34    237.02 o 
 -27   7  11      387.29      305.13    141.24 o 
 -25   7  11     1223.99     1485.23    137.70 o 
 -23   7  11        1.02        7.37    100.56 o 
 -21   7  11        0.51      -63.76     86.92 o 
 -19   7  11     2436.83     2322.28    117.25 o 
 -17   7  11      126.66      293.57     88.34 o 
 -15   7  11        0.36      -14.55     84.71 o 
 -13   7  11     3638.23     3696.86    125.09 o 
 -11   7  11     2681.26     3117.15    139.05 o 
  -9   7  11     7503.19     7524.20    186.65 o 
  -7   7  11    23790.54    23501.76    658.85 o 
  -5   7  11       24.63       15.48    162.47 o 
  -3   7  11     1504.01     1316.69    141.43 o 
  -1   7  11     1866.88     1654.44    243.07 o 
   1   7  11    20637.52    20072.34    560.29 o 
   3   7  11     6342.25     6264.67    264.85 o 
   5   7  11      343.48      276.51    106.73 o 
   7   7  11        6.24     -139.03    139.03 o 
   9   7  11     1691.95     1722.79    189.31 o 
  11   7  11      377.03      172.65    211.40 o 
  13   7  11      350.51      184.21    428.81 o 
  15   7  11       88.47     -239.72    239.72 o 
 -32   8  11       80.50     -385.90    397.29 o 
 -30   8  11     1413.17     1464.47    221.37 o 
 -28   8  11     1079.93     1279.47    162.17 o 
 -26   8  11     1456.02     1465.38    166.01 o 
 -24   8  11     1579.40     1514.96    127.54 o 
 -22   8  11     1388.21     1376.82    147.10 o 
 -20   8  11      134.11       -3.03     91.14 o 
 -18   8  11      413.94      370.18     93.61 o 
 -16   8  11      562.83      578.02    120.82 o 
 -14   8  11       26.97       -3.43     84.50 o 
 -12   8  11     9911.12     9778.88    206.38 o 
 -10   8  11    54464.60    56178.28    983.02 o 
  -8   8  11    39477.76    38369.70   1230.58 o 
  -6   8  11     2444.81     2821.37    315.35 o 
  -4   8  11       12.91       35.51    170.58 o 
  -2   8  11      141.00      376.89    132.71 o 
   0   8  11     1147.70      561.76    142.27 o 
   2   8  11     3797.27     3530.27    202.54 o 
   4   8  11     4370.64     4307.75    212.07 o 
   6   8  11        2.69       -2.35    107.96 o 
   8   8  11      467.12      422.19    156.73 o 
  10   8  11      684.39      562.68    474.89 o 
  12   8  11      206.58      282.79    226.27 o 
  14   8  11       94.61       88.58    245.47 o 
  16   8  11       74.15      427.39    260.68 o 
 -31   9  11      675.45      577.24    216.55 o 
 -29   9  11      278.11      366.72    217.20 o 
 -27   9  11      482.89      432.03    252.86 o 
 -25   9  11     2917.60     3481.57    170.97 o 
 -23   9  11       43.67     -130.88    130.88 o 
 -21   9  11        3.57      -95.61    118.92 o 
 -19   9  11       77.28      175.11     94.79 o 
 -17   9  11     3721.77     3827.28    133.88 o 
 -15   9  11      242.80      260.26     83.62 o 
 -13   9  11      150.64      107.87     86.13 o 
 -11   9  11    11906.21    11858.75    256.27 o 
  -9   9  11      190.60      259.67    127.77 o 
  -7   9  11      775.45      846.08    144.41 o 
  -5   9  11      184.46      110.04    136.39 o 
  -3   9  11     2307.01     2030.26    171.02 o 
  -1   9  11     1219.84      861.39    150.41 o 
   1   9  11     1744.23     1541.19    152.86 o 
   3   9  11      672.76      799.23    139.64 o 
   5   9  11      777.11      604.80    137.54 o 
   7   9  11      796.70      519.16    160.97 o 
   9   9  11     1880.73     1703.95    182.85 o 
  11   9  11      543.41      372.85    227.14 o 
  13   9  11     2249.05     1952.19    282.76 o 
  15   9  11      238.83      -33.13    256.36 o 
 -30  10  11        9.90     -175.18    289.03 o 
 -28  10  11      417.88      256.63    194.19 o 
 -26  10  11      737.13      790.59    156.48 o 
 -24  10  11      410.84      446.72    121.31 o 
 -22  10  11       26.85     -108.14    108.14 o 
 -20  10  11       25.98      -12.51     95.90 o 
 -18  10  11      661.45      849.64    114.91 o 
 -16  10  11      773.57      744.25     87.58 o 
 -14  10  11      617.85      641.55    112.22 o 
 -12  10  11       22.01      -75.96    105.49 o 
 -10  10  11    15152.31    15797.64    701.80 o 
  -8  10  11    12868.40    12822.16    448.30 o 
  -6  10  11        8.55      -61.71    140.99 o 
  -4  10  11      825.43      928.08    154.50 o 
  -2  10  11      391.96      260.73    136.52 o 
   0  10  11        2.79      -46.88    130.61 o 
   2  10  11      149.56       69.49    143.13 o 
   4  10  11      387.91      149.39    135.94 o 
   6  10  11       29.09      -75.73    190.45 o 
   8  10  11       44.42     -154.70    154.70 o 
  10  10  11       66.79      100.34    213.10 o 
  12  10  11      622.70      130.63    235.22 o 
  14  10  11     1394.24     1858.18    294.38 o 
 -29  11  11       14.28     -154.82    207.34 o 
 -27  11  11      816.84      750.00    237.02 o 
 -25  11  11     3186.36     3834.02    215.06 o 
 -23  11  11      101.61      118.03    111.45 o 
 -21  11  11        7.90       32.47    132.22 o 
 -19  11  11       92.03      100.14    106.08 o 
 -17  11  11       25.19      -99.32     99.32 o 
 -15  11  11       43.08      -34.67    165.60 o 
 -13  11  11       74.26       36.88    132.23 o 
 -11  11  11     1833.55     1835.19    135.85 o 
  -9  11  11      714.49      714.51    144.65 o 
  -7  11  11     4899.32     4763.81    246.88 o 
  -5  11  11    12326.62    11156.27    367.32 o 
  -3  11  11      934.33      893.45    152.57 o 
  -1  11  11     1375.22     1397.25    162.50 o 
   1  11  11     1374.76     1366.82    160.83 o 
   3  11  11      308.28      468.21    148.68 o 
   5  11  11     2051.37     1681.72    170.52 o 
   7  11  11       18.22      -81.33    196.52 o 
   9  11  11        0.37      -97.57    167.24 o 
  11  11  11      524.81      784.51    243.46 o 
  13  11  11      559.38      347.19    256.61 o 
 -28  12  11      180.56       83.00    182.11 o 
 -26  12  11       37.43      -87.18    167.34 o 
 -24  12  11       69.93      -39.38    143.78 o 
 -22  12  11     2767.57     2914.71    259.08 o 
 -20  12  11      570.91      557.64    129.65 o 
 -18  12  11     1043.58     1023.15    129.95 o 
 -16  12  11     1383.70     1413.67    133.48 o 
 -14  12  11      512.72      296.17    252.05 o 
 -12  12  11       12.54      127.89    180.69 o 
 -10  12  11     1343.02     1711.07    167.25 o 
  -8  12  11      497.80      336.16    161.96 o 
  -6  12  11      996.10      978.91    157.88 o 
  -4  12  11      173.95      133.97    150.22 o 
  -2  12  11     4214.09     4206.29    237.78 o 
   0  12  11     7724.37     7386.66    305.53 o 
   2  12  11      634.29      449.06    153.86 o 
   4  12  11      363.72      487.67    158.53 o 
   6  12  11     1104.08      800.31    226.51 o 
   8  12  11     3879.85     3761.19    292.08 o 
  10  12  11      267.54       -4.30    226.20 o 
  12  12  11       60.41     -135.98    237.69 o 
 -25  13  11       40.56     -154.35    154.35 o 
 -23  13  11      813.04      764.82    160.16 o 
 -21  13  11     1499.35     1678.05    167.73 o 
 -19  13  11     1542.60     1674.25    150.87 o 
 -17  13  11     1580.76     1576.32    145.15 o 
 -15  13  11        6.39      -75.65    149.58 o 
 -13  13  11      580.03      356.16    151.77 o 
 -11  13  11      407.96       80.51    400.51 o 
  -9  13  11      821.78      665.85    166.26 o 
  -7  13  11      402.49      173.51    174.90 o 
  -5  13  11     1393.67     1376.31    177.17 o 
  -3  13  11     6997.89     6318.87    292.22 o 
  -1  13  11     7884.15     7268.54    328.09 o 
   1  13  11     9249.59     8863.89    343.30 o 
   3  13  11     4287.17     4663.26    249.24 o 
   5  13  11      259.67      352.02    217.65 o 
   7  13  11     2228.00     2231.51    270.85 o 
   9  13  11     1087.55     1007.06    200.29 o 
 -24  14  11       78.45      -15.18    159.89 o 
 -22  14  11       13.58      -11.89    151.84 o 
 -20  14  11      500.30      652.84    201.71 o 
 -18  14  11        7.49       71.98    165.93 o 
 -16  14  11      168.33      167.89    164.53 o 
 -14  14  11      455.22      343.62    162.77 o 
 -12  14  11      385.73      248.34    245.66 o 
 -10  14  11      137.01      -12.09    176.85 o 
  -8  14  11     1963.20     2062.06    199.67 o 
  -6  14  11     1809.39     1798.69    192.65 o 
  -4  14  11       16.83     -178.81    178.81 o 
  -2  14  11     1300.10      942.71    180.73 o 
   0  14  11     6651.52     5947.31    345.60 o 
   2  14  11     1879.68     1520.21    194.12 o 
   4  14  11       11.52       68.69    266.54 o 
   6  14  11      221.48      -86.07    232.65 o 
   8  14  11       47.85      -87.82    232.08 o 
 -23  15  11      218.34       55.70    169.90 o 
 -21  15  11       15.54     -145.77    209.86 o 
 -19  15  11       66.93       93.58    183.91 o 
 -17  15  11       62.50     -199.34    199.34 o 
 -15  15  11      305.68      -38.26    178.75 o 
 -13  15  11      451.90      613.41    176.24 o 
 -11  15  11        3.81        9.18    214.04 o 
  -9  15  11     1982.14     1947.55    206.94 o 
  -7  15  11     3164.00     2976.85    226.10 o 
  -5  15  11      559.36      560.14    183.77 o 
  -3  15  11     2916.65     2569.17    222.91 o 
  -1  15  11      345.12      453.38    179.42 o 
   1  15  11     2308.22     2654.32    223.06 o 
   3  15  11      269.77      -42.58    176.07 o 
   5  15  11      657.47      810.61    250.87 o 
   7  15  11     2407.60     2955.65    309.64 o 
 -20  16  11       93.16     -219.18    219.18 o 
 -18  16  11       54.10      -86.45    188.22 o 
 -16  16  11       13.18      -23.23    186.54 o 
 -14  16  11     1060.11     1269.15    251.14 o 
 -12  16  11      170.46     -235.27    235.27 o 
 -10  16  11        0.37     -115.18    230.06 o 
  -8  16  11        6.80     -182.91    182.91 o 
  -6  16  11      264.24      122.35    215.95 o 
  -4  16  11       42.38     -170.84    181.05 o 
  -2  16  11        4.18       79.54    187.02 o 
   0  16  11      509.31      305.20    200.48 o 
   2  16  11      432.24      548.89    287.45 o 
   4  16  11        5.25     -149.31    243.28 o 
 -17  17  11      104.09       81.76    197.18 o 
 -15  17  11      128.06      138.63    201.41 o 
 -13  17  11     2624.37     2291.30    301.80 o 
 -11  17  11      211.74      354.70    255.45 o 
  -9  17  11     1073.66     1158.21    643.80 o 
  -7  17  11     2268.67     2148.09    241.79 o 
  -5  17  11      285.61      105.06    202.33 o 
  -3  17  11       28.54      -47.07    199.40 o 
  -1  17  11      668.26      356.70    206.41 o 
   1  17  11     1423.43     1699.11    231.80 o 
 -12  18  11      746.36      631.94    430.67 o 
 -10  18  11     1545.65     1046.59    292.17 o 
  -8  18  11     1459.79     1569.41    318.00 o 
  -6  18  11      343.72      474.71    248.71 o 
  -4  18  11        5.90     -378.83    378.83 o 
 -34   0  12      134.92      163.66    284.63 o 
 -32   0  12      107.14     -248.37    248.37 o 
 -30   0  12      265.13      233.12    248.03 o 
 -28   0  12     8906.67     8432.82    493.02 o 
 -26   0  12     6287.99     6980.53    434.40 o 
 -24   0  12     8246.79     9105.82    635.67 o 
 -22   0  12     9963.34     9262.88    362.18 o 
 -20   0  12     1655.40     1717.85    119.34 o 
 -18   0  12     4926.85     3954.52    233.32 o 
 -16   0  12      142.13       83.40    127.41 o 
 -14   0  12    15261.03    14552.47    474.78 o 
 -12   0  12    87150.23    82608.67   2310.47 o 
 -10   0  12    19782.94    18339.99    615.34 o 
  -8   0  12    30976.24    31026.60   1055.59 o 
  -6   0  12    41396.32    40583.39   1331.06 o 
  -4   0  12     8036.95     8417.07    627.37 o 
  -2   0  12       32.57       20.35    132.85 o 
   0   0  12     7349.63     7614.24    333.33 o 
   2   0  12     1082.62      813.30    169.88 o 
   4   0  12        4.89      121.20    165.09 o 
   6   0  12       45.26       67.45    157.90 o 
   8   0  12     4285.41     3748.63    364.60 o 
  10   0  12       64.33      109.45    279.55 o 
  12   0  12      809.11      423.22    302.59 o 
  14   0  12     1309.19     1666.77    356.46 o 
  16   0  12     6715.63     7169.95    594.33 o 
 -35   1  12       40.23       63.34    209.28 o 
 -33   1  12      520.72      535.15    202.51 o 
 -31   1  12      257.50      234.62    176.40 o 
 -29   1  12       40.34      -93.00    293.61 o 
 -27   1  12      106.30      -76.24    153.50 o 
 -25   1  12     4145.41     3731.88    240.43 o 
 -23   1  12     1758.44     1955.20    143.57 o 
 -21   1  12     1381.95     1584.19     99.41 o 
 -19   1  12      125.55      160.11     75.70 o 
 -17   1  12       35.85      -48.48     60.97 o 
 -15   1  12      111.79      -83.89     83.89 o 
 -13   1  12    50666.71    49114.43   1785.82 o 
 -11   1  12    33876.77    33805.80    859.80 o 
  -9   1  12     5953.11     5228.53    115.20 o 
  -7   1  12     4674.70     4235.38    142.54 o 
  -5   1  12     2255.56     1957.12    105.05 o 
  -3   1  12      878.00      686.77     95.61 o 
  -1   1  12      341.45      354.78    101.05 o 
   1   1  12     6339.36     7014.29    227.02 o 
   3   1  12     5167.93     6189.89    265.13 o 
   5   1  12     6662.51     6615.25    334.82 o 
   7   1  12      372.31      526.15    140.60 o 
   9   1  12     1376.88     1136.28    208.16 o 
  11   1  12      613.35      230.21    207.80 o 
  13   1  12       88.22       14.55    212.14 o 
  15   1  12      995.74     1254.33    305.64 o 
  17   1  12     3417.78     3683.62    319.50 o 
 -34   2  12      105.92      -26.73    197.46 o 
 -32   2  12      182.51      145.09    182.33 o 
 -30   2  12      299.59      145.81    170.50 o 
 -28   2  12     6512.97     6534.67    308.89 o 
 -26   2  12     5792.24     5375.62    275.78 o 
 -24   2  12       45.77       85.01    113.36 o 
 -22   2  12      147.20      206.15     89.41 o 
 -20   2  12      407.22      339.33     96.79 o 
 -18   2  12     8852.35     8832.14    205.79 o 
 -16   2  12      279.78      153.72     64.53 o 
 -14   2  12     5132.77     5029.24    174.54 o 
 -12   2  12     3610.84     3507.82    147.52 o 
 -10   2  12    12362.38    10831.47    267.40 o 
  -8   2  12     2799.55     2990.52    120.09 o 
  -6   2  12     1588.03     1281.47    101.32 o 
  -4   2  12     7658.31     7669.70    356.98 o 
  -2   2  12      242.77      236.44     94.05 o 
   0   2  12     1950.54     1825.09    154.50 o 
   2   2  12    34975.30    35276.36    744.11 o 
   4   2  12     7914.39     7669.34    247.00 o 
   6   2  12       37.99       40.88    106.42 o 
   8   2  12      467.84      430.60    216.18 o 
  10   2  12     2189.53     1887.87    242.44 o 
  12   2  12      295.72       25.92    207.25 o 
  14   2  12      589.91      475.27    355.96 o 
  16   2  12       73.03     -295.98    295.98 o 
 -33   3  12     1936.59     1904.51    246.85 o 
 -31   3  12        5.43       38.07    305.81 o 
 -29   3  12       26.16     -160.03    160.03 o 
 -27   3  12      782.56      246.16    161.50 o 
 -25   3  12      892.31      837.34    126.31 o 
 -23   3  12     6580.95     6474.05    183.66 o 
 -21   3  12     7435.47     6732.14    231.40 o 
 -19   3  12       29.45      -95.55     95.55 o 
 -17   3  12       36.07      -71.94     71.94 o 
 -15   3  12     1298.89     1372.83     81.33 o 
 -13   3  12      663.73      469.97     89.18 o 
 -11   3  12     3524.47     3134.75    187.07 o 
  -9   3  12    14260.57    14559.94    284.51 o 
  -7   3  12    13614.87    13623.17    307.99 o 
  -5   3  12       91.85      113.47    106.00 o 
  -3   3  12    12008.26    12588.57    305.70 o 
  -1   3  12      100.33       46.09     95.66 o 
   1   3  12     6582.79     6899.77    278.59 o 
   3   3  12     5949.21     5852.79    215.14 o 
   5   3  12     1735.80     1695.97    136.65 o 
   7   3  12    10255.63     9841.62    332.60 o 
   9   3  12      823.43      496.82    204.44 o 
  11   3  12      284.04      227.22    215.38 o 
  13   3  12     2140.70     1790.48    249.07 o 
  15   3  12      102.97      149.84    234.14 o 
  17   3  12      239.94      195.75    252.72 o 
 -34   4  12       54.36     -192.25    453.03 o 
 -32   4  12       33.68     -135.07    183.60 o 
 -30   4  12       90.89       36.46    175.35 o 
 -28   4  12      130.80      120.85    160.27 o 
 -26   4  12     2397.73     2427.54    198.98 o 
 -24   4  12     5503.48     5768.32    195.23 o 
 -22   4  12     3468.59     3386.47    137.04 o 
 -20   4  12     9103.05     8501.63    211.31 o 
 -18   4  12     7032.10     7116.79    183.50 o 
 -16   4  12      143.63       78.90     74.87 o 
 -14   4  12       76.69      208.46     70.93 o 
 -12   4  12      373.48       90.99     87.35 o 
 -10   4  12      459.56      430.29     59.73 o 
  -8   4  12     2073.19     1938.38    101.68 o 
  -6   4  12     2649.76     2827.13    112.73 o 
  -4   4  12      290.80      315.95    116.15 o 
  -2   4  12       89.53      127.19     92.84 o 
   0   4  12     1128.90     1150.95    113.11 o 
   2   4  12      125.34      159.55    107.78 o 
   4   4  12      373.22      443.70    114.95 o 
   6   4  12     2786.90     2591.83    153.88 o 
   8   4  12     2344.21     2257.01    332.91 o 
  10   4  12     2558.05     2195.47    243.59 o 
  12   4  12     1057.60     1241.78    234.62 o 
  14   4  12      264.64      430.63    238.77 o 
  16   4  12      304.15     -142.43    243.56 o 
 -33   5  12     1019.53      802.46    214.37 o 
 -31   5  12      402.37      188.81    189.21 o 
 -29   5  12      790.30      841.53    182.78 o 
 -27   5  12      279.79      399.25    427.45 o 
 -25   5  12     5242.61     5219.83    191.07 o 
 -23   5  12     1934.55     2039.85    111.70 o 
 -21   5  12       32.23      -87.79     87.79 o 
 -19   5  12    13359.36    12710.23    467.65 o 
 -17   5  12     2997.51     3185.54    125.10 o 
 -15   5  12     5941.44     6237.91    170.42 o 
 -13   5  12    12057.72    12237.63    260.56 o 
 -11   5  12       88.20      228.71     59.71 o 
  -9   5  12     1441.87     1804.10     87.27 o 
  -7   5  12      274.39      503.12    112.66 o 
  -5   5  12        7.33     -113.86    113.86 o 
  -3   5  12       76.69      203.08    176.77 o 
  -1   5  12     2196.81     2598.61    161.14 o 
   1   5  12       79.60      -90.33    119.48 o 
   3   5  12      365.88      322.40    115.57 o 
   5   5  12     1114.50     1069.08    120.20 o 
   7   5  12     2794.71     2353.62    183.31 o 
   9   5  12     7842.68     8005.26    388.64 o 
  11   5  12     5305.07     5080.34    326.39 o 
  13   5  12      418.50      262.71    225.92 o 
  15   5  12     2013.35     2571.12    301.28 o 
 -32   6  12     1510.86     1729.40    233.30 o 
 -30   6  12     3420.55     3556.72    250.47 o 
 -28   6  12      419.08      454.68    238.72 o 
 -26   6  12      703.49      658.42    133.95 o 
 -24   6  12     3773.43     3961.94    172.45 o 
 -22   6  12      302.43      148.26     90.27 o 
 -20   6  12      478.60      569.37     97.21 o 
 -18   6  12     1718.78     1929.04    107.27 o 
 -16   6  12     3080.17     2849.81    119.11 o 
 -14   6  12       99.60      132.72     70.76 o 
 -12   6  12      670.33      848.42     73.15 o 
 -10   6  12      246.22      385.50     73.94 o 
  -8   6  12     2420.34     2381.12    148.70 o 
  -6   6  12    10863.16     9812.77    320.62 o 
  -4   6  12      205.48      213.81    123.41 o 
  -2   6  12     3915.25     4189.39    217.20 o 
   0   6  12     6174.37     6005.10    257.99 o 
   2   6  12     3526.05     3366.81    170.20 o 
   4   6  12     4012.94     3731.41    171.86 o 
   6   6  12     8102.57     7438.50    294.03 o 
   8   6  12     7252.73     6459.90    285.55 o 
  10   6  12     4041.00     4057.26    293.44 o 
  12   6  12      632.66      484.52    230.50 o 
  14   6  12      316.81      560.28    337.15 o 
  16   6  12      137.72      -71.65    302.76 o 
 -33   7  12     5068.59     6342.41    363.04 o 
 -31   7  12     2664.10     3435.45    264.15 o 
 -29   7  12     1230.38     1243.55    195.27 o 
 -27   7  12     2381.46     2602.09    210.23 o 
 -25   7  12       25.33       -9.36    106.65 o 
 -23   7  12      129.07      104.94    101.53 o 
 -21   7  12     2720.91     2629.87    155.96 o 
 -19   7  12      291.35      204.59     91.67 o 
 -17   7  12      925.52      838.87     98.15 o 
 -15   7  12     1258.54     1287.63     87.96 o 
 -13   7  12     8100.67     7549.19    178.89 o 
 -11   7  12     1849.87     1905.90    200.15 o 
  -9   7  12       16.46      -47.92     87.66 o 
  -7   7  12      140.99      158.24    125.77 o 
  -5   7  12     9021.65     8159.92    293.17 o 
  -3   7  12     9862.09     9058.67    313.36 o 
  -1   7  12     8304.64     7694.59    292.42 o 
   1   7  12     4473.62     4728.24    242.08 o 
   3   7  12     3188.33     3333.98    165.25 o 
   5   7  12      672.66      574.07    114.42 o 
   7   7  12     9719.03     9615.04    411.23 o 
   9   7  12     7415.80     6941.97    375.81 o 
  11   7  12     2038.75     1979.64    257.35 o 
  13   7  12      394.10      507.48    248.75 o 
  15   7  12       13.66      -55.41    254.97 o 
 -32   8  12     1023.79      929.37    223.97 o 
 -30   8  12      487.65      342.47    214.66 o 
 -28   8  12     1915.07     2211.58    261.08 o 
 -26   8  12      206.32      -71.50    112.34 o 
 -24   8  12     1354.40     1343.91    179.21 o 
 -22   8  12        1.83       54.41     94.26 o 
 -20   8  12      690.37      730.80     99.56 o 
 -18   8  12     3150.21     3062.69    156.77 o 
 -16   8  12    13318.89    12638.30    251.81 o 
 -14   8  12     6279.72     6225.66    166.83 o 
 -12   8  12     4253.68     4694.02    171.15 o 
 -10   8  12      380.93      265.07    102.22 o 
  -8   8  12     1955.32     1557.53    150.61 o 
  -6   8  12     2000.47     1774.69    159.18 o 
  -4   8  12     8868.97     8886.94    319.31 o 
  -2   8  12      748.17      933.06    149.32 o 
   0   8  12     3331.47     3888.05    222.62 o 
   2   8  12        4.79      -85.49    197.72 o 
   4   8  12     1559.27     1475.47    130.26 o 
   6   8  12       33.05     -145.38    145.38 o 
   8   8  12     1547.36     1230.33    287.28 o 
  10   8  12      297.78      -52.28    270.74 o 
  12   8  12     3028.60     3500.89    903.36 o 
  14   8  12      814.35      509.44    261.85 o 
 -31   9  12      509.28      232.24    210.86 o 
 -29   9  12      480.35      263.40    507.76 o 
 -27   9  12       40.74     -162.76    162.76 o 
 -25   9  12     1254.47     1137.02    129.62 o 
 -23   9  12      499.88      282.61    112.72 o 
 -21   9  12     3443.67     3368.09    149.34 o 
 -19   9  12     7629.28     7274.71    223.29 o 
 -17   9  12     8763.49     8480.01    196.05 o 
 -15   9  12    17593.06    17496.84    323.22 o 
 -13   9  12     6124.67     5962.78    180.22 o 
 -11   9  12        2.72       39.40     97.38 o 
  -9   9  12       36.58       47.66    134.50 o 
  -7   9  12      695.39      942.62    152.20 o 
  -5   9  12     6483.01     6026.89    273.83 o 
  -3   9  12     1137.62      861.41    148.81 o 
  -1   9  12        2.73       30.44    130.96 o 
   1   9  12     1611.80     1630.44    156.32 o 
   3   9  12      432.39      409.42    137.11 o 
   5   9  12     4939.09     4508.66    201.30 o 
   7   9  12     1530.08     1075.54    174.90 o 
   9   9  12      287.01      -16.48    256.84 o 
  11   9  12      342.23      190.62    231.59 o 
  13   9  12     1632.10     1795.10    442.70 o 
 -30  10  12      722.77      537.75    302.93 o 
 -28  10  12      554.38      712.74    200.04 o 
 -26  10  12      565.78      460.92    129.34 o 
 -24  10  12      216.61       76.18    116.69 o 
 -22  10  12     1011.33      962.87    100.59 o 
 -20  10  12     2358.84     2424.25    114.17 o 
 -18  10  12     7402.37     7230.46    183.22 o 
 -16  10  12     1840.53     2082.20    123.31 o 
 -14  10  12     2216.20     1940.61    131.52 o 
 -12  10  12     1148.02     1486.11    255.56 o 
 -10  10  12      236.54      196.26    137.60 o 
  -8  10  12     9906.59     9324.87    331.94 o 
  -6  10  12     7790.75     7481.11    302.96 o 
  -4  10  12     6082.58     5612.72    262.13 o 
  -2  10  12     1439.06     1453.97    158.42 o 
   0  10  12        7.18     -128.78    128.78 o 
   2  10  12     1213.30     1185.56    179.31 o 
   4  10  12       13.99      -37.00    218.05 o 
   6  10  12      324.31      158.97    159.98 o 
   8  10  12     1119.40     1334.82    182.42 o 
  10  10  12        2.26        0.42    235.67 o 
  12  10  12      103.54      -93.52    304.96 o 
 -29  11  12      503.00      341.22    295.81 o 
 -27  11  12      409.02      542.05    197.30 o 
 -25  11  12      131.52      189.71    208.84 o 
 -23  11  12      881.03      849.25    157.09 o 
 -21  11  12     2852.15     2707.30    188.15 o 
 -19  11  12      302.50      315.71    122.06 o 
 -17  11  12      855.92      773.84    169.08 o 
 -15  11  12       60.48      -78.99    108.80 o 
 -13  11  12     5779.13     5701.45    256.92 o 
 -11  11  12      362.88      456.69    141.23 o 
  -9  11  12     1173.78     1286.32    158.06 o 
  -7  11  12     5082.50     4758.84    249.81 o 
  -5  11  12     6899.11     6245.71    276.92 o 
  -3  11  12    10518.39     9729.24    345.70 o 
  -1  11  12     8369.44     7786.87    305.11 o 
   1  11  12      254.49      265.87    145.42 o 
   3  11  12      177.85      124.94    279.40 o 
   5  11  12      100.34      224.04    200.87 o 
   7  11  12       38.10      177.78    166.73 o 
   9  11  12      982.80      545.42    303.10 o 
  11  11  12      737.26      593.08    329.70 o 
 -28  12  12       85.01     -183.65    226.69 o 
 -26  12  12       15.40      -14.38    151.79 o 
 -24  12  12       15.13      -49.07    178.76 o 
 -22  12  12      620.69      600.39    146.48 o 
 -20  12  12       75.79       -2.87    123.56 o 
 -18  12  12      459.00      444.96    114.02 o 
 -16  12  12      465.70      217.55    119.68 o 
 -14  12  12     2219.51     2034.90    177.74 o 
 -12  12  12      540.10      497.46    191.01 o 
 -10  12  12      232.24      294.48    238.48 o 
  -8  12  12       61.85      106.49    190.34 o 
  -6  12  12      895.33      817.65    160.70 o 
  -4  12  12     4271.57     3976.35    227.58 o 
  -2  12  12     2684.27     2560.88    191.45 o 
   0  12  12     3599.59     3675.53    215.55 o 
   2  12  12     3188.67     2963.82    205.26 o 
   4  12  12        2.14      102.41    150.47 o 
   6  12  12       84.46     -191.45    208.91 o 
   8  12  12     1692.63     1821.95    206.12 o 
  10  12  12      269.41      178.11    235.82 o 
 -27  13  12      646.62      763.54    202.96 o 
 -25  13  12      329.52      240.27    160.65 o 
 -23  13  12      321.15      242.26    152.71 o 
 -21  13  12     5712.42     5858.71    233.70 o 
 -19  13  12     3158.96     3189.88    174.06 o 
 -17  13  12     1565.42     1363.58    177.38 o 
 -15  13  12     1639.80     1689.23    314.53 o 
 -13  13  12        2.90      213.07    203.29 o 
 -11  13  12     1474.41     1304.05    178.50 o 
  -9  13  12     4513.39     4385.95    252.08 o 
  -7  13  12       73.26       62.41    158.75 o 
  -5  13  12     1389.05     1510.38    185.16 o 
  -3  13  12      938.81      640.77    200.07 o 
  -1  13  12      908.93      907.91    173.63 o 
   1  13  12       39.23     -157.47    157.47 o 
   3  13  12       56.98      251.34    164.44 o 
   5  13  12       19.04      -18.80    217.11 o 
   7  13  12     1096.05     1204.55    495.39 o 
   9  13  12      101.84      -89.61    226.30 o 
 -24  14  12     1728.80     2087.24    192.80 o 
 -22  14  12     1956.63     2430.79    217.38 o 
 -20  14  12     1619.58     1724.27    164.43 o 
 -18  14  12     2355.30     2573.07    227.51 o 
 -16  14  12     2916.19     3469.64    228.28 o 
 -14  14  12      404.85      249.22    163.86 o 
 -12  14  12       53.29     -201.71    201.71 o 
 -10  14  12      560.05      357.58    171.25 o 
  -8  14  12      437.09      407.38    207.83 o 
  -6  14  12      623.18      542.06    188.14 o 
  -4  14  12      273.88      236.50    168.95 o 
  -2  14  12        2.50       -4.70    239.99 o 
   0  14  12       17.05      -15.77    170.08 o 
   2  14  12       24.66     -165.65    165.65 o 
   4  14  12      240.79      257.14    231.66 o 
   6  14  12      280.51      570.67    245.91 o 
 -23  15  12     1388.82     1763.35    207.97 o 
 -21  15  12        1.36      -93.92    213.52 o 
 -19  15  12        1.34     -159.57    182.95 o 
 -17  15  12       78.12       -2.92    177.14 o 
 -15  15  12      291.21      186.81    234.94 o 
 -13  15  12      146.10     -112.28    226.39 o 
 -11  15  12      301.21      313.35    224.37 o 
  -9  15  12      202.10      133.63    263.35 o 
  -7  15  12      690.42      518.74    231.29 o 
  -5  15  12      250.25      281.12    181.90 o 
  -3  15  12      296.41       51.42    175.45 o 
  -1  15  12     2232.35     2386.82    240.24 o 
   1  15  12     2070.26     2115.53    219.92 o 
   3  15  12      914.78      838.73    200.68 o 
   5  15  12     3049.08     3516.08    319.63 o 
 -20  16  12       18.70      -85.49    198.19 o 
 -18  16  12       33.51     -188.18    188.18 o 
 -16  16  12     1530.92     1678.44    216.22 o 
 -14  16  12      102.94      349.36    256.55 o 
 -12  16  12      296.39      494.49    245.53 o 
 -10  16  12       68.16     -172.89    227.73 o 
  -8  16  12      192.56        6.36    192.02 o 
  -6  16  12        0.75     -159.14    189.32 o 
  -4  16  12      475.56      503.08    200.92 o 
  -2  16  12       11.05     -193.70    193.70 o 
   0  16  12      384.65      595.13    388.12 o 
   2  16  12     2968.97     3181.79    331.93 o 
 -17  17  12       52.91     -207.26    273.30 o 
 -15  17  12      198.05     -177.35    265.49 o 
 -13  17  12       43.99       28.71    662.78 o 
 -11  17  12      208.33     -138.01    253.45 o 
  -9  17  12       83.76      135.78    410.17 o 
  -7  17  12        1.57       55.33    292.02 o 
  -5  17  12        1.07     -175.60    201.97 o 
  -3  17  12        6.05     -226.54    226.54 o 
  -1  17  12      129.05       68.70    199.13 o 
 -35   1  13       10.99     -199.80    199.80 o 
 -33   1  13     1655.04     1960.99    232.79 o 
 -31   1  13      607.23      794.69    191.29 o 
 -29   1  13      867.60      781.41    179.46 o 
 -27   1  13      852.29      814.49    168.41 o 
 -25   1  13     2948.62     3413.05    314.64 o 
 -23   1  13       17.62      178.71    151.13 o 
 -21   1  13     6486.66     6155.55    209.94 o 
 -19   1  13      150.62       76.24     98.27 o 
 -17   1  13     1417.27     1593.52    121.76 o 
 -15   1  13      256.98      251.33     95.98 o 
 -13   1  13     9111.38     9319.71    269.49 o 
 -11   1  13      298.24      167.35     63.51 o 
  -9   1  13      180.60      200.13     59.90 o 
  -7   1  13     4744.04     4493.92    159.57 o 
  -5   1  13      879.57      785.33     97.41 o 
  -3   1  13      519.38      612.49    153.77 o 
  -1   1  13     1975.55     2399.75    136.20 o 
   1   1  13      142.58       81.35    115.90 o 
   3   1  13      291.41      142.51    120.87 o 
   5   1  13      165.87      250.25    113.35 o 
   7   1  13      591.22      496.77    198.19 o 
   9   1  13      436.65      474.64    204.58 o 
  11   1  13      172.99      263.83    212.95 o 
  13   1  13       69.87     -205.39    220.33 o 
  15   1  13       97.09      253.35    245.07 o 
 -34   2  13      906.29      993.74    333.25 o 
 -32   2  13      892.34      726.96    196.55 o 
 -30   2  13       28.45       35.60    165.78 o 
 -28   2  13     1299.30     1203.26    181.84 o 
 -26   2  13     5794.50     5667.83    327.66 o 
 -24   2  13     4378.77     4248.69    378.33 o 
 -22   2  13        6.38      -18.61    117.97 o 
 -20   2  13     1105.80      866.53     87.28 o 
 -18   2  13      202.41      169.67     70.87 o 
 -16   2  13        0.24      -13.61     92.73 o 
 -14   2  13     2887.16     2809.50    160.17 o 
 -12   2  13    14371.21    13558.03    320.85 o 
 -10   2  13     4429.86     4503.11    142.25 o 
  -8   2  13    17993.13    17558.17    296.65 o 
  -6   2  13     5093.16     5611.81    269.24 o 
  -4   2  13     5662.05     6094.57    201.59 o 
  -2   2  13        3.22      -47.81    100.83 o 
   0   2  13        4.83      652.60    233.19 o 
   2   2  13      178.47      244.86    116.84 o 
   4   2  13     5956.33     5807.77    221.29 o 
   6   2  13     5626.89     5411.56    259.57 o 
   8   2  13     1681.56     1675.06    230.22 o 
  10   2  13        1.49     -197.69    197.69 o 
  12   2  13      755.61      857.25    440.67 o 
  14   2  13        0.69       91.83    235.78 o 
  16   2  13      417.99       64.00    245.82 o 
 -35   3  13      822.56      918.90    231.12 o 
 -33   3  13      838.66     1255.84    219.33 o 
 -31   3  13      270.19      -10.12    179.04 o 
 -29   3  13     2248.20     2586.76    220.05 o 
 -27   3  13     3618.30     3443.84    349.35 o 
 -25   3  13      515.68      687.97    128.78 o 
 -23   3  13      480.43      189.30    129.95 o 
 -21   3  13     2989.79     3020.75    137.13 o 
 -19   3  13      122.93       42.23     78.32 o 
 -17   3  13     2552.72     2449.66    107.05 o 
 -15   3  13     6392.76     5986.89    204.83 o 
 -13   3  13     4837.03     4452.94    177.44 o 
 -11   3  13       84.20      168.78     73.94 o 
  -9   3  13    16764.49    16249.38    356.27 o 
  -7   3  13    33129.18    34351.83    686.96 o 
  -5   3  13    10738.03    10949.45    280.17 o 
  -3   3  13    11369.43    11667.65    297.80 o 
  -1   3  13     2669.68     3109.41    198.13 o 
   1   3  13     7878.67     7431.03    242.24 o 
   3   3  13     3141.90     3349.45    217.00 o 
   5   3  13      484.71      367.11    114.15 o 
   7   3  13      184.45      353.15    151.85 o 
   9   3  13       25.93      296.11    210.44 o 
  11   3  13      376.57       -8.26    212.96 o 
  13   3  13     3497.85     3402.30    291.87 o 
  15   3  13     1966.27     1768.04    274.16 o 
 -34   4  13      428.32      444.43    220.25 o 
 -32   4  13       16.09      -62.61    185.99 o 
 -30   4  13       75.60     -170.47    170.47 o 
 -28   4  13     1687.91     1917.14    202.79 o 
 -26   4  13     1605.30     1879.38    151.48 o 
 -24   4  13      327.54      365.13    105.63 o 
 -22   4  13       48.03      -51.81     93.19 o 
 -20   4  13      170.15      110.90     87.24 o 
 -18   4  13        1.49       -1.09     79.57 o 
 -16   4  13     4787.00     4436.92    146.04 o 
 -14   4  13      286.22      567.41    114.64 o 
 -12   4  13      790.24      814.24     84.64 o 
 -10   4  13     2766.17     2449.35    146.26 o 
  -8   4  13     6088.13     5798.47    232.36 o 
  -6   4  13    52003.11    51100.84   2207.33 o 
  -4   4  13     2009.48     2636.11    162.38 o 
  -2   4  13       19.44      -59.48     97.48 o 
   0   4  13      593.35      523.24    113.78 o 
   2   4  13    11417.38    10816.07    480.67 o 
   4   4  13      441.93      413.09    115.53 o 
   6   4  13     1028.99      869.28    157.27 o 
   8   4  13      417.64      279.29    194.96 o 
  10   4  13      102.81     -193.96    207.14 o 
  12   4  13      218.41       -6.35    222.24 o 
  14   4  13     5289.92     6854.17    574.85 o 
  16   4  13        1.48      -87.43    438.13 o 
 -33   5  13      393.18      338.80    209.10 o 
 -31   5  13      277.16      257.28    187.08 o 
 -29   5  13      298.71      145.26    170.02 o 
 -27   5  13      370.63      211.05    164.35 o 
 -25   5  13       33.96       68.52    122.34 o 
 -23   5  13       12.65      116.03     88.05 o 
 -21   5  13      898.16      753.86     95.97 o 
 -19   5  13     6454.56     5839.05    210.82 o 
 -17   5  13     1748.89     1551.17     98.63 o 
 -15   5  13     1853.29     1812.84     99.32 o 
 -13   5  13    10579.25     9839.35    227.24 o 
 -11   5  13      573.79      488.29     73.19 o 
  -9   5  13      735.32      962.03     97.43 o 
  -7   5  13     3865.76     3833.24    133.09 o 
  -5   5  13     2026.83     2020.82    153.58 o 
  -3   5  13     1355.15     1643.42    214.37 o 
  -1   5  13     2912.94     3276.51    159.88 o 
   1   5  13     1511.65     1388.27    128.43 o 
   3   5  13        9.40      -38.07    113.56 o 
   5   5  13     4414.62     3839.45    173.63 o 
   7   5  13     1158.96     1233.20    170.94 o 
   9   5  13       35.80      -63.26    251.25 o 
  11   5  13      188.50       78.47    215.59 o 
  13   5  13      275.12      551.36    251.57 o 
  15   5  13      252.12      261.88    345.45 o 
 -34   6  13       75.57      151.85    349.69 o 
 -32   6  13      220.03      -63.61    195.62 o 
 -30   6  13       97.38     -176.78    176.78 o 
 -28   6  13        1.90       88.29    166.16 o 
 -26   6  13       52.90       91.82    128.03 o 
 -24   6  13      143.97       42.52    102.36 o 
 -22   6  13     7644.37     7241.62    195.47 o 
 -20   6  13     6901.23     6273.23    184.14 o 
 -18   6  13      368.45      354.74     90.88 o 
 -16   6  13     9419.36     9621.19    230.25 o 
 -14   6  13        8.39      104.26     85.50 o 
 -12   6  13    17379.22    17138.25    335.99 o 
 -10   6  13      835.09      998.87    120.86 o 
  -8   6  13     2424.65     2320.01    156.17 o 
  -6   6  13     8660.37     8931.41    306.66 o 
  -4   6  13      563.81      522.03    136.87 o 
  -2   6  13     3757.17     3821.02    206.57 o 
   0   6  13     1881.32     2313.45    197.34 o 
   2   6  13      226.96      107.99    108.90 o 
   4   6  13       47.57       37.63    110.61 o 
   6   6  13     2478.72     2172.01    186.06 o 
   8   6  13     7949.21     7725.72    389.57 o 
  10   6  13     1086.77      742.04    233.01 o 
  12   6  13      114.56      154.83    237.74 o 
  14   6  13      436.86      281.90    257.90 o 
 -33   7  13        1.36     -208.37    208.37 o 
 -31   7  13      535.72      145.06    196.47 o 
 -29   7  13        6.90       16.01    177.77 o 
 -27   7  13      400.10      330.37    173.39 o 
 -25   7  13      930.80     1167.23    191.26 o 
 -23   7  13      198.73      178.22     95.94 o 
 -21   7  13     7809.98     8073.84    279.40 o 
 -19   7  13      892.74     1058.86    135.30 o 
 -17   7  13     4172.74     4453.29    163.46 o 
 -15   7  13     2410.58     2667.18    107.11 o 
 -13   7  13       56.72      130.83    106.54 o 
 -11   7  13       39.44        1.13    114.37 o 
  -9   7  13      735.07      696.24    133.93 o 
  -7   7  13     1546.84     1590.41    181.09 o 
  -5   7  13      182.24      281.28    135.19 o 
  -3   7  13     2192.19     1743.15    163.91 o 
  -1   7  13     7840.89     7606.89    328.21 o 
   1   7  13      554.75      464.53    136.67 o 
   3   7  13       44.08       58.18    107.73 o 
   5   7  13       11.38      -85.57    147.23 o 
   7   7  13     2971.86     2768.59    203.04 o 
   9   7  13     3933.56     3952.15    332.41 o 
  11   7  13       81.62       92.15    225.00 o 
  13   7  13        0.46     -112.83    324.78 o 
 -32   8  13      606.41      349.78    215.04 o 
 -30   8  13       94.69      103.45    191.53 o 
 -28   8  13       85.09      149.31    178.13 o 
 -26   8  13       22.73     -128.39    128.39 o 
 -24   8  13        1.17      -56.44    107.60 o 
 -22   8  13      155.96       87.20     98.01 o 
 -20   8  13     1222.32     1346.02    107.05 o 
 -18   8  13     1177.48     1228.90    112.09 o 
 -16   8  13       85.51       20.55     83.58 o 
 -14   8  13     3413.35     3243.79    126.27 o 
 -12   8  13       51.14       60.32     84.57 o 
 -10   8  13      711.22      687.58    223.32 o 
  -8   8  13       44.37       17.30    132.49 o 
  -6   8  13      290.68      242.02    138.96 o 
  -4   8  13     1115.68      817.02    149.15 o 
  -2   8  13      428.49      222.41    136.96 o 
   0   8  13     2398.84     2158.56    167.71 o 
   2   8  13      111.10      192.01    129.90 o 
   4   8  13      440.17      352.84    115.68 o 
   6   8  13      275.34       72.72    155.67 o 
   8   8  13       48.77     -121.31    408.99 o 
  10   8  13      552.84      280.16    232.00 o 
  12   8  13      317.87      398.17    384.42 o 
 -31   9  13        9.67     -119.77    201.72 o 
 -29   9  13      367.56      278.16    197.72 o 
 -27   9  13      190.15       49.19    172.35 o 
 -25   9  13       89.14      -98.01    113.81 o 
 -23   9  13      387.06      316.10    111.79 o 
 -21   9  13      539.18      715.23    105.84 o 
 -19   9  13     2087.54     2176.38    107.21 o 
 -17   9  13      790.75      735.24     93.72 o 
 -15   9  13      215.58      130.54     84.04 o 
 -13   9  13        1.16      -35.11     99.72 o 
 -11   9  13     6919.21     7145.23    283.51 o 
  -9   9  13    14492.71    13591.97    420.79 o 
  -7   9  13      458.49      388.39    146.02 o 
  -5   9  13     1113.39      852.58    151.07 o 
  -3   9  13     5057.16     5182.43    258.80 o 
  -1   9  13     1748.94     1541.18    157.86 o 
   1   9  13      112.02      180.89    133.81 o 
   3   9  13      903.09     1049.27    150.17 o 
   5   9  13     2055.78     1803.15    185.64 o 
   7   9  13        2.94     -155.49    155.49 o 
   9   9  13      190.07       86.30    223.12 o 
  11   9  13     1111.61     1375.67    274.54 o 
  13   9  13       78.58      201.99    260.56 o 
 -30  10  13      274.91      193.63    210.33 o 
 -28  10  13       27.22       28.30    226.01 o 
 -26  10  13      586.61      528.86    130.53 o 
 -24  10  13     1297.56     1618.50    139.28 o 
 -22  10  13      220.08      141.56     91.50 o 
 -20  10  13       53.94      170.25     89.56 o 
 -18  10  13      445.71      405.77    105.18 o 
 -16  10  13      329.84      327.76    111.51 o 
 -14  10  13     3323.48     3411.86    167.16 o 
 -12  10  13       16.74       99.42    130.97 o 
 -10  10  13     7080.13     7211.83    591.62 o 
  -8  10  13     3360.32     3002.70    192.83 o 
  -6  10  13     3533.84     3329.36    207.18 o 
  -4  10  13     3163.45     3324.02    198.69 o 
  -2  10  13      592.52      266.67    142.26 o 
   0  10  13      109.14      106.95    138.95 o 
   2  10  13     1043.67     1130.65    154.40 o 
   4  10  13      103.50      145.08    139.11 o 
   6  10  13      114.07      -14.95    163.03 o 
   8  10  13        9.63     -187.53    187.53 o 
  10  10  13      489.99      442.30    248.31 o 
  12  10  13      282.36     -218.13    323.94 o 
 -25  11  13       71.38     -126.72    126.72 o 
 -23  11  13       21.11     -105.46    116.74 o 
 -21  11  13      649.90      556.27    152.90 o 
 -19  11  13     3121.75     3292.57    148.58 o 
 -17  11  13      112.42      297.50    152.30 o 
 -15  11  13     1638.96     1750.30    137.83 o 
 -13  11  13       11.96       66.64    178.87 o 
 -11  11  13        6.60       62.68    137.00 o 
  -9  11  13      158.88       45.32    141.01 o 
  -7  11  13      769.27      894.85    157.68 o 
  -5  11  13      141.83       65.70    142.21 o 
  -3  11  13      580.71      546.67    246.44 o 
  -1  11  13       49.36        2.06    179.46 o 
   1  11  13     1639.77     1515.18    169.43 o 
   3  11  13      379.89      277.75    147.21 o 
   5  11  13     1784.10     1498.72    239.71 o 
   7  11  13      351.45      150.98    244.36 o 
   9  11  13      191.25       14.45    233.68 o 
 -28  12  13      385.40      488.27    253.46 o 
 -26  12  13       25.04       23.65    152.57 o 
 -24  12  13     3731.74     4645.36    234.52 o 
 -22  12  13       40.90     -125.37    125.37 o 
 -20  12  13     1238.46     1295.48    141.96 o 
 -18  12  13     5366.66     5337.20    211.10 o 
 -16  12  13     1357.03     1561.22    171.16 o 
 -14  12  13      911.68     1150.19    224.48 o 
 -12  12  13       89.71      103.11    183.41 o 
 -10  12  13     6547.88     6465.40    570.07 o 
  -8  12  13     4875.01     4688.14    250.04 o 
  -6  12  13     1249.02     1475.99    177.61 o 
  -4  12  13     5431.99     5486.44    277.09 o 
  -2  12  13     1516.38     1040.09    169.25 o 
   0  12  13      137.68      351.37    158.15 o 
   2  12  13      485.01      365.06    238.27 o 
   4  12  13      656.30      720.21    227.94 o 
   6  12  13     1442.21     1491.77    198.11 o 
   8  12  13      318.49       69.34    184.08 o 
 -27  13  13      204.15       22.36    250.41 o 
 -25  13  13      973.83     1280.35    193.32 o 
 -23  13  13     2507.77     2578.63    219.71 o 
 -21  13  13     4613.16     4907.93    221.96 o 
 -19  13  13     3131.26     3120.31    174.04 o 
 -17  13  13      178.06       99.12    158.21 o 
 -15  13  13     1290.55     1094.89    175.35 o 
 -13  13  13     1323.25     1390.20    251.08 o 
 -11  13  13      225.82      -46.33    196.45 o 
  -9  13  13      464.48      204.75    164.77 o 
  -7  13  13      642.44     1069.51    178.23 o 
  -5  13  13     1159.77     1206.45    179.54 o 
  -3  13  13     4651.71     4532.72    331.52 o 
  -1  13  13     7192.16     6957.51    359.64 o 
   1  13  13     2535.97     2587.77    202.87 o 
   3  13  13       40.57      -17.91    163.48 o 
   5  13  13     2785.44     3159.13    463.37 o 
   7  13  13     1724.68     1526.32    216.05 o 
 -24  14  13        6.94      -92.44    161.74 o 
 -22  14  13     1529.86     1453.56    177.22 o 
 -20  14  13     1870.10     1689.89    229.67 o 
 -18  14  13       51.57      142.19    169.76 o 
 -16  14  13      125.08     -129.26    164.86 o 
 -14  14  13      770.12      465.70    224.88 o 
 -12  14  13      647.42     -154.26    211.58 o 
 -10  14  13      320.98      180.82    314.62 o 
  -8  14  13      207.42       48.51    170.31 o 
  -6  14  13      817.93      718.54    204.89 o 
  -4  14  13     4245.66     4587.03    275.24 o 
  -2  14  13      333.60      255.38    228.15 o 
   0  14  13     3637.01     4104.76    240.55 o 
   2  14  13      375.55      262.51    176.01 o 
   4  14  13       62.92     -131.69    236.17 o 
   6  14  13      198.63      285.87    244.30 o 
 -23  15  13      189.84       87.34    217.22 o 
 -21  15  13      693.91      792.35    209.70 o 
 -19  15  13      261.30      285.97    190.06 o 
 -17  15  13      391.46      345.03    184.40 o 
 -15  15  13        7.70      105.39    235.40 o 
 -13  15  13      994.97      812.11    340.37 o 
 -11  15  13        1.88     -218.09    218.09 o 
  -9  15  13      528.87      149.28    229.74 o 
  -7  15  13      292.02      259.91    187.77 o 
  -5  15  13      755.07      576.23    189.78 o 
  -3  15  13      607.88      250.01    186.36 o 
  -1  15  13      125.68      192.66    184.49 o 
   1  15  13      322.66      125.55    188.13 o 
   3  15  13       47.61      156.15    247.43 o 
 -20  16  13       41.40     -154.47    194.62 o 
 -18  16  13      171.78      151.82    196.46 o 
 -16  16  13      242.27       49.56    259.22 o 
 -14  16  13      987.41     1467.08    428.30 o 
 -12  16  13       36.51     -101.42    365.10 o 
 -10  16  13      145.86       16.19    244.02 o 
  -8  16  13       51.09      453.57    248.82 o 
  -6  16  13       40.03     -139.14    191.89 o 
  -4  16  13        3.62     -166.18    257.93 o 
  -2  16  13      233.77       92.95    318.69 o 
   0  16  13      231.62       21.97    223.21 o 
 -15  17  13     1323.17      763.18    293.13 o 
 -13  17  13       68.33       13.09    378.83 o 
 -11  17  13        7.79      -49.52    256.27 o 
  -9  17  13      749.81      826.71    492.51 o 
  -7  17  13      407.96       78.42    256.95 o 
  -5  17  13      173.67     -103.73    283.30 o 
  -3  17  13      453.58      445.15    286.50 o 
 -34   0  14      224.29      294.46    291.41 o 
 -32   0  14       41.62      100.98    248.71 o 
 -30   0  14     2768.73     3241.39    325.97 o 
 -28   0  14     1851.68     1961.91    282.93 o 
 -26   0  14       11.83     -189.08    205.68 o 
 -24   0  14      925.25     1163.92    208.05 o 
 -22   0  14    37103.98    32724.84   1726.07 o 
 -20   0  14    14237.36    12714.15    450.15 o 
 -18   0  14     7761.35     7745.86    331.97 o 
 -16   0  14     9681.86     8831.77    353.82 o 
 -14   0  14     4842.79     4275.53    250.84 o 
 -12   0  14     5142.98     3980.99    305.64 o 
 -10   0  14    31612.35    29616.40    821.20 o 
  -8   0  14     4642.46     3954.44    176.14 o 
  -6   0  14    10563.42    10632.63    611.95 o 
  -4   0  14    13191.26    13690.49    505.73 o 
  -2   0  14    20495.58    20472.09    665.96 o 
   0   0  14    27673.31    29631.94    914.46 o 
   2   0  14     1360.90     1181.81    189.46 o 
   4   0  14     3320.58     3480.57    232.91 o 
   6   0  14      511.65      157.56    281.24 o 
   8   0  14      723.83      422.54    297.17 o 
  10   0  14     1003.68      975.19    318.85 o 
  12   0  14     3330.22     3840.80    434.74 o 
  14   0  14     7186.28     6736.56    595.01 o 
 -35   1  14       70.11       25.30    203.46 o 
 -33   1  14      312.18      272.69    197.02 o 
 -31   1  14       64.01      -54.56    172.38 o 
 -29   1  14      706.21      779.36    176.87 o 
 -27   1  14     2103.88     2225.66    196.56 o 
 -25   1  14     2524.11     2725.77    270.39 o 
 -23   1  14      363.65      369.45    112.84 o 
 -21   1  14     5936.85     5664.94    257.84 o 
 -19   1  14      658.49      618.46    110.33 o 
 -17   1  14     1206.29     1342.10    115.97 o 
 -15   1  14     7591.78     7846.15    313.11 o 
 -13   1  14     8350.68     8155.59    271.57 o 
 -11   1  14     3709.25     3044.10    120.16 o 
  -9   1  14     1870.91     1987.41     99.56 o 
  -7   1  14      615.79      532.74     72.97 o 
  -5   1  14      788.47      798.18    126.92 o 
  -3   1  14      522.40      111.26    109.25 o 
  -1   1  14     2169.66     2110.43    150.78 o 
   1   1  14       84.98       -2.90    122.03 o 
   3   1  14      226.13      -24.08    119.30 o 
   5   1  14       19.45      111.43    112.49 o 
   7   1  14      334.22       55.83    199.81 o 
   9   1  14     1250.15     1234.12    229.79 o 
  11   1  14      334.75      169.25    217.53 o 
  13   1  14      440.80      258.36    241.11 o 
  15   1  14     1750.35     1798.84    285.81 o 
 -34   2  14      218.36      227.68    207.49 o 
 -32   2  14       51.30      -64.21    183.38 o 
 -30   2  14        2.26     -164.01    164.01 o 
 -28   2  14      151.92      122.60    162.62 o 
 -26   2  14     2541.33     2784.99    394.23 o 
 -24   2  14     2386.93     2122.30    134.86 o 
 -22   2  14      360.23      333.59    113.02 o 
 -20   2  14      459.28      446.54    110.34 o 
 -18   2  14      377.23      281.67    104.59 o 
 -16   2  14       95.84      112.72    106.28 o 
 -14   2  14     1795.92     2476.66    198.13 o 
 -12   2  14     5053.66     5465.48    329.76 o 
 -10   2  14     8210.08     8484.68    284.13 o 
  -8   2  14     6265.44     6309.44    169.80 o 
  -6   2  14    16305.57    15016.63    590.56 o 
  -4   2  14     3271.29     3386.76    161.90 o 
  -2   2  14     1012.41      737.14    118.63 o 
   0   2  14    10280.60    10440.68    293.98 o 
   2   2  14       24.79      128.36    119.59 o 
   4   2  14     2936.12     3219.60    166.09 o 
   6   2  14     9879.92    10056.56    345.41 o 
   8   2  14      309.48      264.16    208.98 o 
  10   2  14      123.64     -201.98    201.98 o 
  12   2  14      124.29      -43.12    220.62 o 
  14   2  14     1089.96      833.63    264.48 o 
 -35   3  14      751.61      626.17    222.25 o 
 -33   3  14      196.26      376.77    203.90 o 
 -31   3  14      316.76      154.58    179.79 o 
 -29   3  14     2365.11     2733.94    223.75 o 
 -27   3  14      136.62      107.04    160.47 o 
 -25   3  14      174.97      244.50    108.54 o 
 -23   3  14     2666.97     2759.86    143.09 o 
 -21   3  14     1776.99     1844.20    132.03 o 
 -19   3  14     1828.89     1929.22    158.66 o 
 -17   3  14      554.40      374.14    105.29 o 
 -15   3  14     2436.88     2204.06    128.30 o 
 -13   3  14     2054.03     2027.04    124.50 o 
 -11   3  14     7400.86     7678.81    215.66 o 
  -9   3  14    12047.56    13052.79    401.83 o 
  -7   3  14    23749.83    25162.69    633.80 o 
  -5   3  14      828.61      786.49    106.06 o 
  -3   3  14      941.74      984.37    116.32 o 
  -1   3  14    10183.49    10905.98    482.38 o 
   1   3  14     3412.37     3616.90    174.31 o 
   3   3  14     9137.64     8989.12    268.05 o 
   5   3  14    29260.33    30690.83    668.63 o 
   7   3  14      204.77      -48.41    263.28 o 
   9   3  14     1185.68     1133.82    234.64 o 
  11   3  14     1476.60     1028.03    238.46 o 
  13   3  14      179.05      -22.28    235.19 o 
  15   3  14      714.07      797.10    270.82 o 
 -34   4  14      388.29      136.95    221.10 o 
 -32   4  14       23.66      146.87    192.93 o 
 -30   4  14      187.92      300.08    179.56 o 
 -28   4  14     3014.74     3048.94    224.86 o 
 -26   4  14     3180.54     3126.36    242.91 o 
 -24   4  14      278.88      139.74    116.55 o 
 -22   4  14       98.18       24.79    106.07 o 
 -20   4  14     7342.05     6945.73    209.77 o 
 -18   4  14     4849.50     4115.65    149.69 o 
 -16   4  14        7.85       67.66    103.51 o 
 -14   4  14      173.61      139.53    129.07 o 
 -12   4  14     2446.92     2537.81    111.97 o 
 -10   4  14     4758.38     4654.24    152.29 o 
  -8   4  14     5307.11     5139.59    165.21 o 
  -6   4  14     3450.55     3511.42    286.79 o 
  -4   4  14     4101.04     4897.91    193.27 o 
  -2   4  14     3178.43     3164.75    152.18 o 
   0   4  14      490.48      637.09    120.51 o 
   2   4  14     3251.72     3101.32    156.42 o 
   4   4  14     2132.55     2222.28    144.23 o 
   6   4  14      363.83      170.39    153.98 o 
   8   4  14      719.29      325.43    208.92 o 
  10   4  14      344.68      -70.18    213.34 o 
  12   4  14      175.77       61.15    236.89 o 
  14   4  14      670.94      290.36    447.11 o 
 -33   5  14      369.19      391.37    240.58 o 
 -31   5  14       98.55       85.84    187.40 o 
 -29   5  14      223.01      238.68    387.64 o 
 -27   5  14     6470.86     6265.61    305.90 o 
 -25   5  14     2466.16     2554.63    164.15 o 
 -23   5  14      637.02      565.40    111.12 o 
 -21   5  14     2607.57     2418.07    147.32 o 
 -19   5  14      237.82      327.59    106.30 o 
 -17   5  14      757.25      767.64     91.20 o 
 -15   5  14     4614.31     5631.07    206.10 o 
 -13   5  14     2032.19     2247.13    111.09 o 
 -11   5  14      492.65      663.03    101.90 o 
  -9   5  14       90.11       12.21    121.47 o 
  -7   5  14      927.59     1187.09    143.17 o 
  -5   5  14     2577.07     2900.96    174.24 o 
  -3   5  14    18405.17    19429.37    529.79 o 
  -1   5  14     2260.02     2589.83    147.00 o 
   1   5  14      167.55       69.29    112.74 o 
   3   5  14      141.36       -1.03    111.48 o 
   5   5  14        2.97     -147.04    147.04 o 
   7   5  14     6591.30     6331.24    358.60 o 
   9   5  14     2281.43     2237.95    428.98 o 
  11   5  14       11.63      -52.96    228.75 o 
  13   5  14      641.65      528.85    261.46 o 
 -34   6  14      431.83      164.61    217.65 o 
 -32   6  14     3168.46     3509.71    559.60 o 
 -30   6  14      888.13      560.25    193.54 o 
 -28   6  14     1145.01     1039.29    183.39 o 
 -26   6  14      696.56      972.52    206.46 o 
 -24   6  14      141.84      102.97    130.83 o 
 -22   6  14      232.18      136.46    102.52 o 
 -20   6  14     1146.47     1303.94    102.91 o 
 -18   6  14     5221.20     5044.71    182.33 o 
 -16   6  14      938.14     1170.58     90.07 o 
 -14   6  14        3.96      118.80    114.24 o 
 -12   6  14      527.70      672.28    123.07 o 
 -10   6  14        3.24      -85.16     97.30 o 
  -8   6  14        3.54      165.23    133.28 o 
  -6   6  14     2384.62     2478.35    214.45 o 
  -4   6  14     9080.04     9230.67    499.45 o 
  -2   6  14    16567.12    15503.22    449.65 o 
   0   6  14     3816.64     3544.78    169.99 o 
   2   6  14     4308.33     4114.71    187.49 o 
   4   6  14     3567.10     3254.48    170.08 o 
   6   6  14     2080.69     1945.65    189.35 o 
   8   6  14      182.18     -122.11    203.94 o 
  10   6  14       88.63      -57.45    219.22 o 
  12   6  14        1.25     -207.22    243.37 o 
 -33   7  14     1326.22     1457.73    246.51 o 
 -31   7  14     1326.34     1264.33    217.06 o 
 -29   7  14     2980.82     3691.05    247.75 o 
 -27   7  14      291.35      355.16    138.23 o 
 -25   7  14       16.13      -39.53    125.25 o 
 -23   7  14      980.22      809.80    101.59 o 
 -21   7  14     3607.68     2998.39    161.29 o 
 -19   7  14      220.60       87.47     95.79 o 
 -17   7  14      260.19      346.48     83.50 o 
 -15   7  14     3350.14     3061.78    131.05 o 
 -13   7  14      390.99      363.32    103.93 o 
 -11   7  14      463.43      816.01     93.63 o 
  -9   7  14        1.15        7.59    129.85 o 
  -7   7  14     2396.68     2330.93    206.93 o 
  -5   7  14    16927.40    17308.41    977.94 o 
  -3   7  14    15771.68    15315.78    461.79 o 
  -1   7  14    16560.04    17516.59    543.42 o 
   1   7  14     3292.70     3214.13    158.13 o 
   3   7  14     1741.84     1588.52    134.54 o 
   5   7  14     2847.12     3151.63    205.65 o 
   7   7  14      529.16      679.94    210.03 o 
   9   7  14       59.70     -244.17    300.72 o 
  11   7  14        2.08     -154.58    238.80 o 
  13   7  14       83.20     -250.62    250.62 o 
 -32   8  14       71.16     -202.48    202.48 o 
 -30   8  14     1167.49     1195.48    252.95 o 
 -28   8  14     1390.58     2201.01    231.43 o 
 -26   8  14      325.98      383.46    142.48 o 
 -24   8  14      475.87      224.05    123.83 o 
 -22   8  14     1000.49      883.52    106.29 o 
 -20   8  14      893.84      869.76    102.53 o 
 -18   8  14    16572.09    15316.08    291.80 o 
 -16   8  14    17225.25    17719.67    328.04 o 
 -14   8  14    11318.61    10379.98    273.83 o 
 -12   8  14     2545.73     2860.91    179.72 o 
 -10   8  14     5861.18     5738.38    262.87 o 
  -8   8  14       45.52      -45.12    138.05 o 
  -6   8  14     3380.13     3349.29    197.14 o 
  -4   8  14      945.04      861.68    147.74 o 
  -2   8  14     9357.33     8509.14    312.90 o 
   0   8  14     6758.86     6212.84    549.03 o 
   2   8  14     1476.21     1526.68    134.87 o 
   4   8  14       60.71     -102.82    151.09 o 
   6   8  14       55.29      -37.82    158.14 o 
   8   8  14      159.82      293.83    216.34 o 
  10   8  14     6696.22     6405.08    571.46 o 
  12   8  14     3238.37     3232.81    325.23 o 
 -31   9  14      850.99      845.94    222.10 o 
 -29   9  14      110.90     -187.26    187.26 o 
 -27   9  14       24.83      102.03    144.60 o 
 -25   9  14      135.33      -33.19    146.55 o 
 -23   9  14     1086.34     1006.57    113.64 o 
 -21   9  14     4979.31     4971.46    158.28 o 
 -19   9  14     8685.32     8628.27    202.47 o 
 -17   9  14    17767.34    17472.59    325.92 o 
 -15   9  14    13740.36    13418.11    328.08 o 
 -13   9  14     2556.26     2553.06    168.18 o 
 -11   9  14      303.72      300.69    137.95 o 
  -9   9  14     2103.55     2196.93    176.05 o 
  -7   9  14     1469.76     1358.26    158.13 o 
  -5   9  14      165.40      237.54    140.61 o 
  -3   9  14       55.49      -45.71    134.02 o 
  -1   9  14       33.27     -125.39    185.61 o 
   1   9  14     1124.29     1404.75    291.65 o 
   3   9  14     1963.70     1875.72    161.45 o 
   5   9  14      822.27      789.84    170.90 o 
   7   9  14      232.83       23.99    167.99 o 
   9   9  14      426.91      491.53    315.97 o 
  11   9  14     6431.29     7036.32    439.48 o 
 -30  10  14      202.76      -31.98    212.62 o 
 -28  10  14      118.14     -188.84    188.84 o 
 -26  10  14      838.64      713.22    180.81 o 
 -24  10  14       44.89       17.45    101.63 o 
 -22  10  14      366.64      306.06     95.34 o 
 -20  10  14     4978.58     5523.69    190.76 o 
 -18  10  14     7371.09     7127.40    210.31 o 
 -16  10  14    13004.99    12718.53    324.64 o 
 -14  10  14     9192.26     9082.57    308.21 o 
 -12  10  14      346.77      271.90    213.30 o 
 -10  10  14       84.86      224.11    151.70 o 
  -8  10  14       25.07      -40.08    139.48 o 
  -6  10  14      396.22      387.44    145.36 o 
  -4  10  14      726.55      565.49    329.20 o 
  -2  10  14       18.98     -140.45    140.45 o 
   0  10  14      495.83      362.15    143.63 o 
   2  10  14      495.83      365.31    148.95 o 
   4  10  14      611.84      726.51    170.98 o 
   6  10  14      479.84      350.22    172.39 o 
   8  10  14     1996.56     2024.33    376.46 o 
  10  10  14     1079.79      857.23    268.04 o 
 -27  11  14      559.40      352.57    190.14 o 
 -25  11  14        0.46     -142.92    142.92 o 
 -23  11  14      955.64      908.48    141.87 o 
 -21  11  14       18.94     -107.75    107.75 o 
 -19  11  14      692.71      630.22    116.31 o 
 -17  11  14     2575.55     2539.24    152.78 o 
 -15  11  14     5453.82     5150.21    464.22 o 
 -13  11  14     2994.30     2897.59    250.58 o 
 -11  11  14       47.60      159.97    182.95 o 
  -9  11  14       84.77      181.93    150.46 o 
  -7  11  14      215.29      377.31    151.00 o 
  -5  11  14      929.59      911.09    159.89 o 
  -3  11  14     4148.51     4569.82    259.29 o 
  -1  11  14      838.41      769.25    162.94 o 
   1  11  14       32.37      -14.00    145.72 o 
   3  11  14      443.71      590.88    155.31 o 
   5  11  14      256.80      251.98    228.95 o 
   7  11  14      397.48      197.02    186.05 o 
   9  11  14     3542.85     3314.20    313.50 o 
 -28  12  14       51.08       30.83    247.36 o 
 -26  12  14      440.42      471.09    194.87 o 
 -24  12  14       85.63       62.48    142.38 o 
 -22  12  14       75.62     -131.25    131.25 o 
 -20  12  14       62.96      146.40    126.06 o 
 -18  12  14      111.96      -75.49    120.34 o 
 -16  12  14      615.29      568.89    216.12 o 
 -14  12  14     1117.96      836.17    212.45 o 
 -12  12  14      256.20       39.29    197.15 o 
 -10  12  14     1019.68     1003.81    442.53 o 
  -8  12  14     2058.43     2049.07    189.99 o 
  -6  12  14      214.67      407.35    187.35 o 
  -4  12  14      740.43      903.06    249.01 o 
  -2  12  14     1545.89     1597.97    176.51 o 
   0  12  14     1167.61     1332.87    172.67 o 
   2  12  14        1.45     -162.22    275.00 o 
   4  12  14      103.15      272.62    218.99 o 
   6  12  14      133.93       43.60    179.21 o 
   8  12  14       16.00     -192.69    227.77 o 
 -27  13  14       19.59     -196.90    196.90 o 
 -25  13  14      810.84      541.76    197.20 o 
 -23  13  14     1635.65     1850.45    210.84 o 
 -21  13  14     1403.49     1534.70    157.05 o 
 -19  13  14     2134.58     1956.12    160.33 o 
 -17  13  14      242.34      -36.23    160.74 o 
 -15  13  14       10.74       46.57    317.67 o 
 -13  13  14     3650.76     3675.97    285.56 o 
 -11  13  14     1781.22     1656.68    239.36 o 
  -9  13  14      562.49      624.04    215.70 o 
  -7  13  14     2096.35     2121.63    199.18 o 
  -5  13  14      213.30      136.21    161.25 o 
  -3  13  14      745.77      569.90    171.16 o 
  -1  13  14       11.93      158.43    159.75 o 
   1  13  14       11.30       36.13    174.08 o 
   3  13  14       92.00      -87.40    230.60 o 
   5  13  14      373.99      209.30    241.93 o 
 -24  14  14     1932.79     2336.82    308.96 o 
 -22  14  14      941.23      795.92    156.91 o 
 -20  14  14      513.32      -92.00    196.11 o 
 -18  14  14     1181.38      968.45    189.41 o 
 -16  14  14       36.79      -30.12    228.28 o 
 -14  14  14        1.24       70.21    225.16 o 
 -12  14  14     1993.62     2210.74    265.43 o 
 -10  14  14      472.17     -152.58    211.07 o 
  -8  14  14      158.66       63.92    211.94 o 
  -6  14  14       80.31       57.59    171.21 o 
  -4  14  14      180.41      140.07    174.92 o 
  -2  14  14     1407.33     1558.52    197.48 o 
   0  14  14      167.83      257.46    241.93 o 
   2  14  14      223.80      192.48    237.41 o 
   4  14  14      866.71     1321.67    659.90 o 
 -21  15  14      410.04      350.20    201.87 o 
 -19  15  14      145.49      313.65    195.64 o 
 -17  15  14     1116.98     1413.76    376.29 o 
 -15  15  14       23.83       95.04    316.65 o 
 -13  15  14       79.60       55.11    234.70 o 
 -11  15  14       77.25      164.37    224.94 o 
  -9  15  14     1684.38     1869.85    365.10 o 
  -7  15  14      883.10     1015.83    244.64 o 
  -5  15  14       36.59      280.90    186.65 o 
  -3  15  14     1478.53     1969.62    218.86 o 
  -1  15  14     1696.09     1364.06    207.61 o 
   1  15  14     3274.95     3291.09    248.14 o 
 -18  16  14     1408.18     1449.98    305.78 o 
 -16  16  14     2178.19     1876.44    305.51 o 
 -14  16  14     2710.50     2552.26    309.30 o 
 -12  16  14      135.37     -193.82    296.66 o 
 -10  16  14     3898.17     3893.39    330.82 o 
  -8  16  14     1863.13     1509.98    435.92 o 
  -6  16  14      777.05      602.97    447.78 o 
  -4  16  14      797.17      539.80    274.66 o 
  -2  16  14       20.74       -1.43    197.14 o 
 -13  17  14      246.24     -199.83    550.79 o 
 -11  17  14      870.98      300.30    312.92 o 
  -9  17  14      901.32      124.90    476.25 o 
  -7  17  14      378.40      333.85    271.53 o 
 -35   1  15     3109.51     3962.83    286.79 o 
 -33   1  15      666.55      527.19    201.10 o 
 -31   1  15      288.42      263.19    178.68 o 
 -29   1  15     2015.10     1988.40    206.51 o 
 -27   1  15     2136.29     2019.85    195.22 o 
 -25   1  15     3934.40     4159.08    234.42 o 
 -23   1  15     4277.64     4344.15    229.18 o 
 -21   1  15      116.35       85.92    140.62 o 
 -19   1  15      135.55       75.82    110.13 o 
 -17   1  15     1409.63     1502.55    129.61 o 
 -15   1  15     5975.72     5914.31    210.01 o 
 -13   1  15     6037.00     6425.46    216.83 o 
 -11   1  15      133.32      128.52     66.13 o 
  -9   1  15     9932.29     9861.87    351.91 o 
  -7   1  15     1011.10      861.18    108.05 o 
  -5   1  15     1096.41      613.10    115.72 o 
  -3   1  15      547.72      615.56    124.79 o 
  -1   1  15     8187.42     8389.62    269.27 o 
   1   1  15     4070.16     4520.59    208.30 o 
   3   1  15      183.57      318.17    120.53 o 
   5   1  15      112.40       13.02    205.37 o 
   7   1  15     2865.69     3057.16    265.15 o 
   9   1  15      133.88      -62.02    208.16 o 
  11   1  15      130.06     -154.86    308.52 o 
  13   1  15       24.12     -143.24    243.07 o 
 -34   2  15      357.12      318.43    253.46 o 
 -32   2  15      544.12      557.92    192.21 o 
 -30   2  15      545.32      619.69    233.46 o 
 -28   2  15      973.22      945.04    178.29 o 
 -26   2  15     1954.40     1793.03    155.18 o 
 -24   2  15      142.94      146.19    111.83 o 
 -22   2  15       10.14      -29.30    109.48 o 
 -20   2  15     1740.30     1354.12    129.36 o 
 -18   2  15     9203.33     8838.79    376.59 o 
 -16   2  15     1808.82     1774.62    125.74 o 
 -14   2  15     3696.44     3699.35    165.25 o 
 -12   2  15      336.17      213.56     89.89 o 
 -10   2  15      114.19      282.41     60.67 o 
  -8   2  15     2208.36     2427.54    194.50 o 
  -6   2  15     5884.45     5978.50    323.16 o 
  -4   2  15      128.08       15.04    110.18 o 
  -2   2  15       51.04        0.25    119.79 o 
   0   2  15     2249.00     2239.84    149.67 o 
   2   2  15     3494.41     3424.45    171.85 o 
   4   2  15       54.99      214.46    120.58 o 
   6   2  15      475.19       60.51    207.93 o 
   8   2  15      118.76     -178.35    204.20 o 
  10   2  15     1365.56     1621.44    253.33 o 
  12   2  15      424.43      290.87    245.97 o 
  14   2  15      290.25       85.51    251.86 o 
 -35   3  15      283.65      -11.44    214.45 o 
 -33   3  15      620.12      572.32    207.20 o 
 -31   3  15     1369.65     1700.80    210.56 o 
 -29   3  15     4571.98     4565.45    274.77 o 
 -27   3  15      989.89     1197.71    147.69 o 
 -25   3  15      766.62      858.83    120.09 o 
 -23   3  15       67.39     -107.07    107.07 o 
 -21   3  15     1677.87     1542.02    128.84 o 
 -19   3  15     7243.70     6669.12    247.57 o 
 -17   3  15        3.92      -74.04    105.12 o 
 -15   3  15      786.02      921.99    115.51 o 
 -13   3  15      453.94      378.75    105.59 o 
 -11   3  15     9410.72     9389.37    248.05 o 
  -9   3  15    28585.92    29155.50    825.15 o 
  -7   3  15     7343.06     7539.02    342.09 o 
  -5   3  15     5489.25     5396.11    274.82 o 
  -3   3  15      109.24      287.29    115.55 o 
  -1   3  15     7171.17     7396.12    275.84 o 
   1   3  15    15984.41    16442.93    402.44 o 
   3   3  15     6862.34     7634.13    252.96 o 
   5   3  15     8664.57     9104.95    334.87 o 
   7   3  15      530.36      137.41    478.79 o 
   9   3  15       59.26     -129.69    209.98 o 
  11   3  15      408.05      511.51    251.42 o 
  13   3  15       25.13     -134.19    246.78 o 
 -34   4  15       19.39     -167.22    307.84 o 
 -32   4  15        2.30     -183.19    183.19 o 
 -30   4  15     3458.45     3748.72    249.03 o 
 -28   4  15     5755.25     5690.33    296.98 o 
 -26   4  15     1703.79     1912.49    157.91 o 
 -24   4  15     1370.38     1548.26    126.30 o 
 -22   4  15      561.70      543.45    113.18 o 
 -20   4  15    16438.93    15276.59    517.36 o 
 -18   4  15     2959.65     2969.29    150.35 o 
 -16   4  15     1577.68     1790.70    130.00 o 
 -14   4  15     2709.46     2276.75    113.18 o 
 -12   4  15      401.89      343.43    100.39 o 
 -10   4  15     1870.28     1814.33    117.32 o 
  -8   4  15    13109.61    13912.81    638.99 o 
  -6   4  15     1702.45     1977.10    162.81 o 
  -4   4  15     1491.00     1770.75    154.53 o 
  -2   4  15       77.53      -12.27    115.60 o 
   0   4  15    10160.02     9473.51    279.08 o 
   2   4  15    14420.37    14106.06    683.54 o 
   4   4  15     5280.92     4941.50    208.12 o 
   6   4  15     2245.91     2727.98    247.59 o 
   8   4  15       71.21     -205.08    205.08 o 
  10   4  15      347.81      200.91    237.07 o 
  12   4  15      788.62     1108.15    265.37 o 
 -33   5  15      751.53      455.91    211.90 o 
 -31   5  15        1.05     -181.37    181.37 o 
 -29   5  15      467.27      316.02    177.29 o 
 -27   5  15      230.08       43.27    134.16 o 
 -25   5  15      717.03      753.44    119.15 o 
 -23   5  15      134.45      107.12    107.83 o 
 -21   5  15       10.93      108.39    109.31 o 
 -19   5  15     1840.05     1833.88    107.88 o 
 -17   5  15     1276.76     1328.89    129.69 o 
 -15   5  15     1148.50     1281.44    115.48 o 
 -13   5  15     1812.07     1794.98    146.87 o 
 -11   5  15    10231.66    10489.17    360.21 o 
  -9   5  15     3234.21     3478.19    196.89 o 
  -7   5  15       41.77      151.73    161.95 o 
  -5   5  15      753.06      898.45    236.28 o 
  -3   5  15      524.71      467.90    115.26 o 
  -1   5  15     2248.55     2245.98    172.94 o 
   1   5  15      882.93      873.54    124.62 o 
   3   5  15     1915.67     1781.56    142.07 o 
   5   5  15       72.02     -148.42    151.89 o 
   7   5  15        3.32      202.13    206.30 o 
   9   5  15      848.87      990.32    241.07 o 
  11   5  15        5.40      -35.67    241.24 o 
  13   5  15      427.34      322.71    263.42 o 
 -34   6  15     1171.55     1311.37    241.87 o 
 -32   6  15      602.75      584.34    212.14 o 
 -30   6  15     2113.31     2171.50    223.67 o 
 -28   6  15      225.69     -120.12    163.18 o 
 -26   6  15       14.05     -129.18    129.18 o 
 -24   6  15     1278.24     1490.80    129.30 o 
 -22   6  15      101.39       18.09    105.57 o 
 -20   6  15      542.79      510.42     94.15 o 
 -18   6  15      849.74      760.79     99.58 o 
 -16   6  15     8818.78     8544.01    223.88 o 
 -14   6  15    25307.74    26268.47    557.13 o 
 -12   6  15     7514.61     7720.84    231.22 o 
 -10   6  15     4812.02     4729.84    252.48 o 
  -8   6  15     3615.32     3680.02    248.26 o 
  -6   6  15       63.80      181.40    140.71 o 
  -4   6  15     3237.35     3525.98    199.06 o 
  -2   6  15       96.19      197.05    112.28 o 
   0   6  15     1369.50     1178.44    151.17 o 
   2   6  15     2898.71     3034.23    158.51 o 
   4   6  15     2085.87     1574.42    177.32 o 
   6   6  15     8493.96     8246.60    326.27 o 
   8   6  15     1882.33     2074.69    255.78 o 
  10   6  15        6.74      -80.84    232.58 o 
  12   6  15      309.79      606.10    297.34 o 
 -33   7  15       37.85     -201.02    201.02 o 
 -31   7  15      816.54      782.86    206.02 o 
 -29   7  15     1725.70     1609.96    208.43 o 
 -27   7  15     1279.94     1188.09    165.91 o 
 -25   7  15      509.05      361.38    118.22 o 
 -23   7  15      650.67      671.96    121.12 o 
 -21   7  15       17.31      -14.63     90.70 o 
 -19   7  15      279.18      178.50     93.00 o 
 -17   7  15      961.84     1204.50    151.18 o 
 -15   7  15     5239.54     4837.69    175.42 o 
 -13   7  15      174.14      105.92    107.28 o 
 -11   7  15     1334.98     1349.29    321.56 o 
  -9   7  15      476.16      730.07    152.06 o 
  -7   7  15       55.63      354.47    142.39 o 
  -5   7  15      100.82      276.40    143.40 o 
  -3   7  15      190.04      408.32    146.01 o 
  -1   7  15       99.15       86.23    113.66 o 
   1   7  15     2145.23     2291.76    148.05 o 
   3   7  15       55.49      -45.81    115.21 o 
   5   7  15      331.34      284.66    162.42 o 
   7   7  15     1381.75     1347.46    338.51 o 
   9   7  15      337.28      310.34    417.46 o 
  11   7  15      991.61      632.52    266.69 o 
 -32   8  15       29.30     -245.36    392.89 o 
 -30   8  15      143.77      226.18    190.33 o 
 -28   8  15       47.83     -156.43    156.43 o 
 -26   8  15       98.49       57.23    136.63 o 
 -24   8  15      138.20      -68.57    117.92 o 
 -22   8  15       60.44      -36.60     97.18 o 
 -20   8  15        1.01      -91.92    115.96 o 
 -18   8  15       69.89       25.07     83.37 o 
 -16   8  15      566.84      624.63    101.86 o 
 -14   8  15      546.14      515.96    111.46 o 
 -12   8  15      138.40       83.56    125.33 o 
 -10   8  15       93.91       74.79    144.18 o 
  -8   8  15      351.01      394.73    165.16 o 
  -6   8  15      228.31      280.75    143.56 o 
  -4   8  15      158.80       48.52    137.94 o 
  -2   8  15        0.15      -64.50    136.18 o 
   0   8  15        3.25      -43.15    113.41 o 
   2   8  15      304.54      185.43    122.34 o 
   4   8  15      385.71      598.60    171.12 o 
   6   8  15     1646.40     1873.96    197.09 o 
   8   8  15        1.87     -201.64    265.82 o 
  10   8  15     1377.40     1235.57    274.41 o 
 -31   9  15       22.42     -269.72    269.72 o 
 -29   9  15      188.93     -102.53    184.08 o 
 -27   9  15      682.22     1023.24    161.83 o 
 -25   9  15     1154.25     1082.84    257.14 o 
 -23   9  15       98.93      188.90    122.50 o 
 -21   9  15      637.66      694.39     95.36 o 
 -19   9  15       16.32       18.53     85.82 o 
 -17   9  15      308.43      259.17    153.36 o 
 -15   9  15     1320.76     1313.31    149.76 o 
 -13   9  15      778.74      784.23    193.23 o 
 -11   9  15      203.84      -42.10    174.45 o 
  -9   9  15      104.30      -12.34    138.96 o 
  -7   9  15     1594.12     1706.82    167.59 o 
  -5   9  15      409.75      376.83    142.28 o 
  -3   9  15     1476.91     1986.92    269.06 o 
  -1   9  15      461.70      446.42    147.88 o 
   1   9  15       18.88      114.63    119.40 o 
   3   9  15     1172.34     1401.27    192.60 o 
   5   9  15       21.58      -16.51    213.83 o 
   7   9  15        2.70       -3.82    222.45 o 
   9   9  15      266.45      511.53    255.42 o 
 -30  10  15       32.76       39.83    204.23 o 
 -28  10  15      603.11      399.73    340.10 o 
 -26  10  15     1749.75     1881.32    260.94 o 
 -24  10  15      159.95      160.89    108.65 o 
 -22  10  15        6.01     -103.16    103.16 o 
 -20  10  15        0.08      -68.66    106.12 o 
 -18  10  15     2233.80     2341.65    146.73 o 
 -16  10  15     1865.19     2111.25    173.87 o 
 -14  10  15       42.97      -15.53    261.76 o 
 -12  10  15      180.52       -1.97    357.82 o 
 -10  10  15      359.53      511.04    189.51 o 
  -8  10  15     1621.83     1483.07    171.13 o 
  -6  10  15     7687.29     7787.12    497.92 o 
  -4  10  15       25.28     -120.90    141.47 o 
  -2  10  15      209.73      -59.72    142.73 o 
   0  10  15      221.75      102.62    144.85 o 
   2  10  15     3963.18     3929.80    213.89 o 
   4  10  15     1673.30     1615.99    247.12 o 
   6  10  15       39.74     -118.97    173.52 o 
   8  10  15      276.13      594.04    295.47 o 
 -29  11  15      302.94      878.28    258.54 o 
 -27  11  15      155.67       -3.09    167.55 o 
 -25  11  15      580.60      392.23    157.20 o 
 -23  11  15        0.46     -111.17    111.17 o 
 -21  11  15     3933.64     4079.19    173.02 o 
 -19  11  15     1391.26     1393.61    138.07 o 
 -17  11  15      244.22       11.55    144.70 o 
 -15  11  15     2660.97     2804.96    320.38 o 
 -13  11  15      196.45       10.47    191.80 o 
 -11  11  15      175.25     -115.20    187.38 o 
  -9  11  15      567.47      729.20    205.24 o 
  -7  11  15      143.34      154.18    228.02 o 
  -5  11  15        0.74        8.97    178.78 o 
  -3  11  15       41.36     -143.05    143.05 o 
  -1  11  15      172.85      139.28    147.77 o 
   1  11  15      723.01      685.17    163.19 o 
   3  11  15       51.15       95.84    161.23 o 
   5  11  15       42.84     -163.11    191.39 o 
   7  11  15      521.06     1051.62    369.00 o 
 -28  12  15       95.18       37.33    602.80 o 
 -26  12  15      231.30      259.35    202.05 o 
 -24  12  15       44.54      -75.19    182.04 o 
 -22  12  15      227.12       24.86    120.47 o 
 -20  12  15     5037.18     5487.11    219.90 o 
 -18  12  15       22.54     -120.92    144.72 o 
 -16  12  15      657.36      561.68    215.84 o 
 -14  12  15      160.77      317.64    205.08 o 
 -12  12  15     7538.74     7192.13    416.95 o 
 -10  12  15     2904.21     2870.35    261.66 o 
  -8  12  15     1562.78     1567.54    227.21 o 
  -6  12  15      615.81      652.86    193.65 o 
  -4  12  15       46.45       56.75    149.88 o 
  -2  12  15      289.60      378.50    157.98 o 
   0  12  15      218.13      254.64    166.48 o 
   2  12  15      120.16       65.71    257.18 o 
   4  12  15     2437.58     3267.23    247.33 o 
   6  12  15      709.13      706.19    205.27 o 
 -25  13  15      135.05      118.47    196.18 o 
 -23  13  15       53.50     -147.37    200.52 o 
 -21  13  15       13.28     -138.32    138.32 o 
 -19  13  15      230.02      220.49    171.06 o 
 -17  13  15      509.18      856.57    235.20 o 
 -15  13  15     1940.32     2083.14    260.43 o 
 -13  13  15     5945.94     5445.78    349.09 o 
 -11  13  15    11912.59    11133.41    656.68 o 
  -9  13  15     2998.19     2551.65    411.70 o 
  -7  13  15     1001.81     1010.59    311.91 o 
  -5  13  15     1534.89     1758.68    194.32 o 
  -3  13  15       70.37     -159.39    159.39 o 
  -1  13  15       41.50      -40.92    164.90 o 
   1  13  15     1510.07     1938.97    234.75 o 
   3  13  15     1372.61     1586.80    279.72 o 
   5  13  15      661.75      464.88    198.77 o 
 -24  14  15       87.04      103.66    209.56 o 
 -22  14  15      355.20      186.21    167.90 o 
 -20  14  15      161.82      453.36    187.34 o 
 -18  14  15       58.80      -95.28    240.08 o 
 -16  14  15      261.46      260.52    235.08 o 
 -14  14  15     3155.17     3291.16    303.73 o 
 -12  14  15      244.90      457.81    231.75 o 
 -10  14  15      940.30     1172.88    238.54 o 
  -8  14  15      128.97     -279.38    279.38 o 
  -6  14  15     3597.55     3530.92    294.21 o 
  -4  14  15      134.12     -164.78    168.54 o 
  -2  14  15      102.97     -146.06    171.05 o 
   0  14  15       58.07     -173.90    173.90 o 
   2  14  15     2591.31     2918.40    308.04 o 
 -21  15  15       62.01     -196.51    196.51 o 
 -19  15  15      350.44      103.46    270.79 o 
 -17  15  15       40.88      278.94    261.96 o 
 -15  15  15      321.65      -20.01    496.24 o 
 -13  15  15      148.31        4.74    240.17 o 
 -11  15  15       11.80     -234.09    234.09 o 
  -9  15  15       52.89       65.14    457.27 o 
  -7  15  15      776.08      567.28    238.12 o 
  -5  15  15      208.60     -104.29    225.16 o 
  -3  15  15        0.06     -184.83    184.83 o 
  -1  15  15       49.02     -105.77    217.54 o 
 -18  16  15      295.47      355.12    428.81 o 
 -16  16  15      285.23      279.43    475.91 o 
 -14  16  15      153.47       31.33    429.99 o 
 -12  16  15      409.06      596.21    263.32 o 
 -10  16  15        5.61      123.91    383.06 o 
  -8  16  15      211.19      430.86    262.06 o 
  -6  16  15        3.52     -237.98    237.98 o 
  -4  16  15        0.88     -241.32    241.32 o 
 -36   0  16      611.06      351.04    307.67 o 
 -34   0  16        1.92      115.21    274.80 o 
 -32   0  16      266.31      254.47    264.98 o 
 -30   0  16     3728.11     3991.59    362.22 o 
 -28   0  16     2185.70     2484.07    297.84 o 
 -26   0  16     5031.08     5033.79    290.71 o 
 -24   0  16    43677.09    39537.79   1846.53 o 
 -22   0  16    42494.20    41456.48   1218.04 o 
 -20   0  16     3854.07     3869.18    257.78 o 
 -18   0  16    11479.07    11527.99    453.88 o 
 -16   0  16      755.20      859.73    167.72 o 
 -14   0  16     1494.97     1736.66    184.78 o 
 -12   0  16     2141.63     2604.51    209.22 o 
 -10   0  16        7.62       72.53     94.88 o 
  -8   0  16     5826.36     5828.52    299.56 o 
  -6   0  16      854.22      633.61    171.93 o 
  -4   0  16     9895.95     9408.47    405.25 o 
  -2   0  16    14475.05    15116.43    545.32 o 
   0   0  16     6190.52     6375.18    401.53 o 
   2   0  16     2800.64     2800.45    254.13 o 
   4   0  16     3233.64     3414.74    325.63 o 
   6   0  16    11557.37    11614.23    680.40 o 
   8   0  16     3305.93     3536.86    410.34 o 
  10   0  16        7.10     -311.40    324.61 o 
  12   0  16     2346.78     2615.20    429.99 o 
 -35   1  16     1910.23     2197.58    341.22 o 
 -33   1  16      258.55      204.80    195.73 o 
 -31   1  16      512.67      459.19    257.86 o 
 -29   1  16      555.75      294.82    234.82 o 
 -27   1  16     1480.57     1570.81    137.12 o 
 -25   1  16     8276.16     8062.45    388.72 o 
 -23   1  16    18476.48    17443.59    900.51 o 
 -21   1  16     6919.21     6732.34    230.63 o 
 -19   1  16     5836.01     5534.71    210.43 o 
 -17   1  16     3687.66     3672.48    165.72 o 
 -15   1  16      494.69      263.81    114.30 o 
 -13   1  16      659.34      387.23     85.59 o 
 -11   1  16     1321.40     1481.72    114.37 o 
  -9   1  16     3593.17     3630.54    193.06 o 
  -7   1  16        2.60      -63.14    106.81 o 
  -5   1  16        2.23     -116.47    116.47 o 
  -3   1  16        0.31      -45.87    124.47 o 
  -1   1  16      126.90      337.11    128.77 o 
   1   1  16        7.42      -89.46    122.19 o 
   3   1  16      320.74      152.80    123.61 o 
   5   1  16     3399.79     3252.70    268.64 o 
   7   1  16     6296.98     6378.90    379.20 o 
   9   1  16     2565.41     2445.63    280.73 o 
  11   1  16      800.55      974.15    261.87 o 
 -34   2  16      157.03       -8.50    428.13 o 
 -32   2  16        1.19      107.90    185.88 o 
 -30   2  16      840.66      562.49    180.18 o 
 -28   2  16      225.48       44.35    162.44 o 
 -26   2  16     1163.62     1451.79    134.04 o 
 -24   2  16      504.18      445.37    133.33 o 
 -22   2  16     1880.34     1783.23    149.32 o 
 -20   2  16      431.85      379.22    144.13 o 
 -18   2  16     1141.42      687.08    121.92 o 
 -16   2  16       14.99     -108.63    108.63 o 
 -14   2  16      418.75      543.93     98.93 o 
 -12   2  16      764.62      414.04     81.59 o 
 -10   2  16     6470.28     7014.79    164.35 o 
  -8   2  16    14028.10    14823.56    813.18 o 
  -6   2  16       44.20       22.89    110.08 o 
  -4   2  16     3657.16     3844.07    182.37 o 
  -2   2  16     8442.81     8743.43    269.57 o 
   0   2  16     3295.86     3833.70    185.86 o 
   2   2  16     7140.41     7649.45    257.79 o 
   4   2  16     5613.38     5729.54    276.06 o 
   6   2  16      786.57      978.79    484.04 o 
   8   2  16     1485.33     1388.41    243.15 o 
  10   2  16      592.35      494.95    244.89 o 
  12   2  16      802.27      806.42    263.22 o 
 -35   3  16       22.83       18.30    212.64 o 
 -33   3  16       12.86     -249.90    249.90 o 
 -31   3  16     1009.59     1030.27    196.28 o 
 -29   3  16       18.12      139.58    184.16 o 
 -27   3  16      141.40       33.15    134.86 o 
 -25   3  16      134.97       24.24    159.73 o 
 -23   3  16      181.31       31.74    109.37 o 
 -21   3  16      174.13      179.24    114.46 o 
 -19   3  16      381.58      158.12    116.60 o 
 -17   3  16     2552.74     2354.80    143.64 o 
 -15   3  16      713.20      803.51    121.66 o 
 -13   3  16      431.84      490.11    103.64 o 
 -11   3  16     7900.31     8608.11    413.97 o 
  -9   3  16    36428.43    36148.91   1006.64 o 
  -7   3  16     5587.45     6233.81    375.88 o 
  -5   3  16       67.46      210.14    114.86 o 
  -3   3  16     6443.30     7157.32    244.54 o 
  -1   3  16        6.28      502.17    123.75 o 
   1   3  16     3271.51     3974.86    189.26 o 
   3   3  16    15917.36    16281.30    454.55 o 
   5   3  16      841.49      829.03    217.84 o 
   7   3  16      189.26     -163.25    210.99 o 
   9   3  16       41.34      -64.92    227.18 o 
  11   3  16      752.38      593.25    252.20 o 
 -34   4  16       25.52      -78.88    209.51 o 
 -32   4  16        5.91     -188.63    188.63 o 
 -30   4  16     1367.34     1227.94    199.38 o 
 -28   4  16      667.94      707.52    218.92 o 
 -26   4  16      966.63     1299.42    131.15 o 
 -24   4  16     1444.58     1579.72    183.65 o 
 -22   4  16      246.16      244.10    112.42 o 
 -20   4  16        9.59      106.40    114.28 o 
 -18   4  16       94.24      -42.62    116.37 o 
 -16   4  16     2293.84     2230.88    141.68 o 
 -14   4  16    13970.60    13445.94    291.78 o 
 -12   4  16     4439.24     4858.13    188.96 o 
 -10   4  16     4340.90     4652.89    165.59 o 
  -8   4  16    10202.79    10158.10    309.78 o 
  -6   4  16      902.54     1128.14    149.21 o 
  -4   4  16       23.26       92.02    139.00 o 
  -2   4  16        2.34      150.11    114.86 o 
   0   4  16      850.79     1220.03    142.96 o 
   2   4  16      115.75       70.34    119.60 o 
   4   4  16       58.86      240.20    185.12 o 
   6   4  16        8.26     -202.76    202.76 o 
   8   4  16      253.30       36.97    224.00 o 
  10   4  16       97.39     -307.84    307.84 o 
  12   4  16      278.86     -118.84    249.35 o 
 -33   5  16       59.02      -65.90    226.35 o 
 -31   5  16      130.85      130.17    187.34 o 
 -29   5  16     3789.39     3930.45    259.30 o 
 -27   5  16      205.62      333.14    196.32 o 
 -25   5  16      993.54     1155.51    126.63 o 
 -23   5  16     4801.14     4450.03    188.69 o 
 -21   5  16       12.31       81.77    118.19 o 
 -19   5  16       29.27      148.71    114.84 o 
 -17   5  16     5872.26     5955.47    186.49 o 
 -15   5  16     4059.93     3612.82    150.89 o 
 -13   5  16     6380.13     6207.71    214.12 o 
 -11   5  16     8967.98     8063.59    284.70 o 
  -9   5  16      280.48      644.38    180.87 o 
  -7   5  16     2602.06     2478.91    184.39 o 
  -5   5  16     8208.52     8602.53    276.53 o 
  -3   5  16        5.48      308.22    114.81 o 
  -1   5  16      266.05      422.72    134.06 o 
   1   5  16       76.16      -64.22    116.45 o 
   3   5  16     6425.96     6350.60    238.33 o 
   5   5  16      137.83      107.94    160.44 o 
   7   5  16      439.15      214.56    221.33 o 
   9   5  16        1.67     -188.05    229.33 o 
  11   5  16     1271.49     1036.72    512.33 o 
 -34   6  16      576.39      707.16    373.24 o 
 -32   6  16     1514.74     1641.24    230.46 o 
 -30   6  16     1930.05     1867.21    217.89 o 
 -28   6  16      548.68      851.46    150.15 o 
 -26   6  16     1327.69     1680.58    175.11 o 
 -24   6  16        6.46      -84.87    142.52 o 
 -22   6  16      157.97       -0.98    110.25 o 
 -20   6  16      513.32      430.19    115.18 o 
 -18   6  16     1203.32     1372.34    164.14 o 
 -16   6  16     5124.90     5172.52    235.06 o 
 -14   6  16       13.68        6.48    108.71 o 
 -12   6  16    11124.49    11518.46    352.80 o 
 -10   6  16    16119.53    14246.96    586.03 o 
  -8   6  16      102.01      166.93    140.19 o 
  -6   6  16     3348.30     3219.46    214.31 o 
  -4   6  16    10150.15    10070.93    499.40 o 
  -2   6  16     3755.38     4024.13    319.86 o 
   0   6  16     2744.00     2626.14    152.65 o 
   2   6  16      637.47      679.67    128.43 o 
   4   6  16       74.26      154.65    159.98 o 
   6   6  16       83.17       51.09    202.55 o 
   8   6  16      871.74     1002.15    243.91 o 
  10   6  16      239.58      174.40    250.18 o 
 -33   7  16      139.77     -187.98    270.06 o 
 -31   7  16     1426.20     1503.04    359.01 o 
 -29   7  16     1086.50      873.96    196.25 o 
 -27   7  16       10.68      134.18    140.42 o 
 -25   7  16      829.34      679.94    125.12 o 
 -23   7  16     4695.08     4662.32    214.07 o 
 -21   7  16     2258.88     2416.03    146.15 o 
 -19   7  16     2255.73     2258.94    122.65 o 
 -17   7  16        9.00       44.41     96.75 o 
 -15   7  16    20350.17    20516.77    455.56 o 
 -13   7  16    20447.90    20352.91    453.65 o 
 -11   7  16      566.46      442.40    204.18 o 
  -9   7  16     5136.28     5093.05    281.32 o 
  -7   7  16     9380.29     9100.61    515.12 o 
  -5   7  16     1562.97     1757.74    168.57 o 
  -3   7  16    11401.23    12041.21    630.23 o 
  -1   7  16     7570.54     7303.31    315.90 o 
   1   7  16     4441.47     4889.23    209.14 o 
   3   7  16     2334.80     2248.60    233.14 o 
   5   7  16       65.75     -151.03    163.10 o 
   7   7  16      330.14      348.79    221.39 o 
   9   7  16      396.03     -195.50    237.16 o 
 -32   8  16      547.63      491.81    214.97 o 
 -30   8  16       68.24     -141.49    188.11 o 
 -28   8  16      859.14     1218.55    176.52 o 
 -26   8  16     1568.65     1946.40    192.30 o 
 -24   8  16      510.60      484.84    177.05 o 
 -22   8  16      259.04      349.65    126.49 o 
 -20   8  16      656.86      636.40     92.29 o 
 -18   8  16     1361.73     1330.60    110.87 o 
 -16   8  16     8262.39     7909.23    242.07 o 
 -14   8  16     2711.97     2868.72    145.98 o 
 -12   8  16     2139.46     2150.98    312.08 o 
 -10   8  16      220.16      277.83    189.73 o 
  -8   8  16      400.77      451.13    144.86 o 
  -6   8  16      418.51      413.36    202.46 o 
  -4   8  16     9559.85     9469.47    336.73 o 
  -2   8  16    18743.83    19305.68    953.77 o 
   0   8  16      307.71      466.02    126.01 o 
   2   8  16       92.37       53.68    123.35 o 
   4   8  16        5.64     -117.35    160.64 o 
   6   8  16       98.57     -162.58    211.33 o 
   8   8  16     2338.47     2437.59    284.06 o 
 -31   9  16     1119.93     1118.88    231.73 o 
 -29   9  16     1294.61     1133.38    209.97 o 
 -27   9  16      477.49      589.91    157.43 o 
 -25   9  16      150.14      225.01    128.75 o 
 -23   9  16     1256.06     1157.44    117.05 o 
 -21   9  16     3913.65     3826.14    161.16 o 
 -19   9  16     9383.14     8608.29    231.03 o 
 -17   9  16    15749.55    15283.74    434.11 o 
 -15   9  16      978.46      721.32    145.63 o 
 -13   9  16     1629.94     1606.85    217.57 o 
 -11   9  16       22.75      103.84    186.80 o 
  -9   9  16     1189.60     1240.94    204.59 o 
  -7   9  16     3689.94     3682.47    351.47 o 
  -5   9  16      159.82     -138.70    138.70 o 
  -3   9  16      206.57      -86.83    141.73 o 
  -1   9  16     1056.41     1369.40    174.24 o 
   1   9  16       79.91      144.97    123.67 o 
   3   9  16        2.92      260.50    208.19 o 
   5   9  16        1.15      -38.88    172.29 o 
   7   9  16        2.70     -174.59    227.76 o 
 -30  10  16     1790.20     2051.50    246.14 o 
 -28  10  16     2791.44     3301.28    262.14 o 
 -26  10  16      547.10      756.89    157.40 o 
 -24  10  16     1803.11     1812.57    157.01 o 
 -22  10  16     4128.32     4673.13    256.13 o 
 -20  10  16     2974.79     2670.29    143.87 o 
 -18  10  16     7857.06     7978.38    298.28 o 
 -16  10  16     4540.94     4134.31    222.31 o 
 -14  10  16      142.84      332.16    198.83 o 
 -12  10  16     2360.05     2417.58    239.81 o 
 -10  10  16     4391.92     3947.94    341.56 o 
  -8  10  16     4299.41     4304.32    301.30 o 
  -6  10  16      536.43      690.72    157.80 o 
  -4  10  16     1296.55     1329.06    170.15 o 
  -2  10  16      134.13       36.07    141.58 o 
   0  10  16     4792.76     5203.36    349.91 o 
   2  10  16      817.50      912.58    177.91 o 
   4  10  16       29.65     -118.41    170.30 o 
   6  10  16      375.33      -20.99    223.70 o 
 -29  11  16     1726.03     2118.57    239.73 o 
 -27  11  16     1072.34     1050.19    179.20 o 
 -25  11  16     1213.05     1495.13    270.86 o 
 -23  11  16      923.43      980.82    149.83 o 
 -21  11  16      491.31      363.09    118.36 o 
 -19  11  16      455.41      435.09    155.13 o 
 -17  11  16     6351.39     6480.43    335.83 o 
 -15  11  16     1041.59      778.71    221.20 o 
 -13  11  16      436.85      601.60    209.66 o 
 -11  11  16      196.67      230.71    200.93 o 
  -9  11  16     3266.60     3072.45    263.05 o 
  -7  11  16     1751.83     1555.59    226.95 o 
  -5  11  16     1119.90     1332.14    279.01 o 
  -3  11  16      632.06      756.26    162.20 o 
  -1  11  16     3438.46     3546.14    219.70 o 
   1  11  16     2774.68     2627.93    427.89 o 
   3  11  16       81.45       50.88    267.32 o 
   5  11  16      522.66      589.07    231.81 o 
 -28  12  16       20.44     -176.30    203.82 o 
 -26  12  16       43.88     -194.38    194.38 o 
 -24  12  16        2.66     -216.31    216.31 o 
 -22  12  16       79.41      221.69    134.05 o 
 -20  12  16      193.01      141.31    131.50 o 
 -18  12  16      809.17      759.02    413.05 o 
 -16  12  16      447.40      392.04    220.86 o 
 -14  12  16      405.52      267.26    210.82 o 
 -12  12  16      389.78      350.87    209.83 o 
 -10  12  16      383.26      318.93    205.18 o 
  -8  12  16     1363.00     1226.50    368.66 o 
  -6  12  16      898.33     1088.20    212.55 o 
  -4  12  16     2999.61     3198.79    210.35 o 
  -2  12  16     2448.37     2355.62    230.34 o 
   0  12  16      115.39       70.98    161.22 o 
   2  12  16      108.53      -35.73    296.66 o 
   4  12  16     1007.11     1185.87    202.15 o 
 -25  13  16      261.68      159.97    207.61 o 
 -23  13  16      135.31     -179.28    179.28 o 
 -21  13  16     2604.43     2767.50    189.52 o 
 -19  13  16      411.76      312.39    355.28 o 
 -17  13  16        0.84     -147.30    486.24 o 
 -15  13  16     1338.79      800.48    229.13 o 
 -13  13  16      153.73      280.40    210.25 o 
 -11  13  16       10.41      482.13    215.50 o 
  -9  13  16     2842.81     2905.32    273.56 o 
  -7  13  16      778.02      616.03    219.60 o 
  -5  13  16        0.70      219.55    203.61 o 
  -3  13  16     1898.22     2074.53    200.72 o 
  -1  13  16      433.30      280.86    175.34 o 
   1  13  16        8.03      107.01    237.05 o 
   3  13  16     2420.72     3251.19    403.16 o 
 -24  14  16      659.23      305.01    214.47 o 
 -22  14  16      779.61      689.49    339.26 o 
 -20  14  16      131.03     -254.30    254.30 o 
 -18  14  16       29.32        9.72    342.40 o 
 -16  14  16      619.68      504.09    239.44 o 
 -14  14  16     2126.63     2238.83    274.12 o 
 -12  14  16     1550.48     1476.05    260.96 o 
 -10  14  16      868.46     1074.56    551.47 o 
  -8  14  16      746.18      560.11    228.96 o 
  -6  14  16      482.90      609.88    229.88 o 
  -4  14  16       52.14     -167.41    266.33 o 
  -2  14  16        5.56     -173.41    173.41 o 
   0  14  16      129.65       74.87    289.99 o 
 -21  15  16       78.54      -53.64    288.39 o 
 -19  15  16      112.55      -41.85    437.45 o 
 -17  15  16       27.82      168.36    263.02 o 
 -15  15  16       73.58     -187.55    247.36 o 
 -13  15  16      258.47      448.03    403.39 o 
 -11  15  16     3401.22     4013.93    335.42 o 
  -9  15  16     3371.56     3199.78    310.52 o 
  -7  15  16     2231.14     2184.88    286.31 o 
  -5  15  16     1097.51     1463.33    267.08 o 
  -3  15  16        2.86     -227.36    227.36 o 
 -16  16  16      271.24      473.66    273.09 o 
 -14  16  16       73.42      -64.92    265.33 o 
 -12  16  16     2972.72     3499.10    340.01 o 
 -10  16  16     3196.10     3638.89    338.69 o 
  -8  16  16     3154.19     3135.07    320.46 o 
  -6  16  16     5337.19     5171.44    572.31 o 
 -35   1  17      545.93      568.01    230.41 o 
 -33   1  17     1808.62     1668.69    226.70 o 
 -31   1  17     4129.00     4640.25    289.19 o 
 -29   1  17       12.54      123.47    171.34 o 
 -27   1  17     2409.32     2177.71    149.26 o 
 -25   1  17       54.77      117.28    116.50 o 
 -23   1  17       18.16     -110.10    110.10 o 
 -21   1  17      724.27      595.87    124.29 o 
 -19   1  17     5543.17     5150.11    243.41 o 
 -17   1  17     1003.46      737.96    125.48 o 
 -15   1  17     5418.19     5299.62    213.50 o 
 -13   1  17     3621.86     3604.63    183.08 o 
 -11   1  17     6283.31     5596.02    204.29 o 
  -9   1  17     1033.66     1068.79    118.69 o 
  -7   1  17     4683.61     4434.01    216.91 o 
  -5   1  17    19885.18    19028.53    453.20 o 
  -3   1  17      216.83      179.69    129.13 o 
  -1   1  17     1212.04     1247.27    142.00 o 
   1   1  17     2193.29     2762.10    163.07 o 
   3   1  17      525.20      590.05    132.42 o 
   5   1  17     1335.64     1270.80    342.23 o 
   7   1  17      830.13      543.42    555.70 o 
   9   1  17     3370.82     3374.38    300.61 o 
  11   1  17     1160.53      918.52    270.66 o 
 -34   2  17      381.24      290.22    206.25 o 
 -32   2  17        1.94       -3.26    185.56 o 
 -30   2  17       33.03      207.16    177.54 o 
 -28   2  17      210.06       86.42    139.08 o 
 -26   2  17        2.09      -79.22    115.47 o 
 -24   2  17      364.94       73.51    114.25 o 
 -22   2  17      488.55      277.49    116.79 o 
 -20   2  17     5896.50     5148.81    331.60 o 
 -18   2  17      172.87       28.21    118.21 o 
 -16   2  17     1777.44     1838.45    138.07 o 
 -14   2  17        5.73      -89.16     92.16 o 
 -12   2  17       24.26      -68.65    117.53 o 
 -10   2  17     8625.42     8666.42    245.27 o 
  -8   2  17     6372.32     6282.33    346.26 o 
  -6   2  17       18.19     -116.08    116.08 o 
  -4   2  17     1678.91     1833.33    159.88 o 
  -2   2  17     3530.23     3527.51    175.06 o 
   0   2  17     9149.79    10172.61    297.97 o 
   2   2  17      529.25      635.71    134.62 o 
   4   2  17      514.48      496.09    218.03 o 
   6   2  17      242.09      -13.42    214.86 o 
   8   2  17     4543.60     4036.80    311.13 o 
  10   2  17     3573.38     4096.88    330.97 o 
 -35   3  17      699.82      609.81    224.54 o 
 -33   3  17      442.77      259.14    259.05 o 
 -31   3  17      667.81      803.59    194.91 o 
 -29   3  17      196.96       89.20    262.60 o 
 -27   3  17      887.12      987.98    131.34 o 
 -25   3  17     1568.68     1349.17    132.63 o 
 -23   3  17      885.80      849.76    121.89 o 
 -21   3  17     2090.29     2054.53    139.10 o 
 -19   3  17     2722.25     2491.63    148.90 o 
 -17   3  17     5984.30     5761.53    259.16 o 
 -15   3  17      812.30      574.77    102.17 o 
 -13   3  17      189.96      323.50    107.20 o 
 -11   3  17     2037.15     1991.15     99.61 o 
  -9   3  17     4013.19     3362.35    186.83 o 
  -7   3  17     4605.14     4505.87    275.33 o 
  -5   3  17     4959.59     5026.15    217.00 o 
  -3   3  17      905.55     1029.53    128.06 o 
  -1   3  17    11972.71    11760.64    428.24 o 
   1   3  17    14806.94    15422.20    389.11 o 
   3   3  17    11650.37    12137.77    471.14 o 
   5   3  17      486.16      278.99    213.70 o 
   7   3  17      889.69      741.20    237.07 o 
   9   3  17       48.92     -181.09    235.06 o 
  11   3  17      702.87      508.35    255.60 o 
 -34   4  17      425.60      475.20    216.63 o 
 -32   4  17       21.23      213.73    194.39 o 
 -30   4  17     1452.54     1670.38    208.08 o 
 -28   4  17      379.82      308.67    232.57 o 
 -26   4  17     5201.60     5566.81    259.65 o 
 -24   4  17      965.76      965.00    125.28 o 
 -22   4  17     1639.31     1288.38    128.34 o 
 -20   4  17     5747.36     5128.54    204.91 o 
 -18   4  17     5753.09     5388.14    280.98 o 
 -16   4  17     3776.60     3573.84    149.73 o 
 -14   4  17        2.00       14.28    109.34 o 
 -12   4  17      776.94      760.42    202.07 o 
 -10   4  17     4259.58     3328.83    400.34 o 
  -8   4  17     5769.83     5475.38    205.61 o 
  -6   4  17     4797.60     4624.41    256.61 o 
  -4   4  17        2.85      -15.02    112.77 o 
  -2   4  17     1472.54     1777.63    141.85 o 
   0   4  17     3724.11     3605.98    197.98 o 
   2   4  17     4485.05     4372.30    207.68 o 
   4   4  17     2302.78     2683.06    202.27 o 
   6   4  17       57.83       95.74    212.80 o 
   8   4  17       73.90     -245.58    353.08 o 
  10   4  17       13.45       -9.94    247.20 o 
 -33   5  17     1381.28     1838.83    235.00 o 
 -31   5  17      185.10      493.65    199.05 o 
 -29   5  17       13.44     -112.30    251.76 o 
 -27   5  17     1010.38     1082.79    157.15 o 
 -25   5  17      399.44      490.63    120.86 o 
 -23   5  17       96.92      253.19    142.81 o 
 -21   5  17       86.24       86.87    113.64 o 
 -19   5  17     5969.87     5728.08    219.02 o 
 -17   5  17     9206.69     8684.86    226.47 o 
 -15   5  17     1081.78     1220.75    162.37 o 
 -13   5  17     2364.09     2338.96    166.33 o 
 -11   5  17     4043.29     4247.81    482.51 o 
  -9   5  17    10139.87    10354.28    982.48 o 
  -7   5  17       25.85      -26.56    105.76 o 
  -5   5  17     2926.14     2717.13    199.87 o 
  -3   5  17       37.68     -109.10    109.10 o 
  -1   5  17      310.74      282.12    124.67 o 
   1   5  17       21.88       18.40    123.12 o 
   3   5  17       35.14      -57.63    156.82 o 
   5   5  17     1519.77     1408.43    227.96 o 
   7   5  17     3104.75     3490.88    475.91 o 
   9   5  17      496.97      209.44    250.45 o 
 -34   6  17      560.77      178.62    217.79 o 
 -32   6  17     3639.54     3877.75    277.26 o 
 -30   6  17     1263.28     1081.29    202.16 o 
 -28   6  17       27.82      172.67    145.19 o 
 -26   6  17       98.26      302.35    225.88 o 
 -24   6  17      467.96      355.66    122.46 o 
 -22   6  17      398.84      456.09    118.94 o 
 -20   6  17      411.38      359.28    123.49 o 
 -18   6  17     1065.57     1172.93    194.39 o 
 -16   6  17      900.34      738.21    195.97 o 
 -14   6  17     1690.53     2285.90    138.91 o 
 -12   6  17    13807.29    13616.97    536.00 o 
 -10   6  17     6060.09     6796.10    377.16 o 
  -8   6  17       12.68       16.15    135.13 o 
  -6   6  17      468.12      413.86    145.11 o 
  -4   6  17      631.73      607.51    120.54 o 
  -2   6  17     1714.86     2499.01    234.47 o 
   0   6  17      222.85      215.80    122.11 o 
   2   6  17      479.16      441.76    129.01 o 
   4   6  17     1048.45     1019.62    177.72 o 
   6   6  17      442.13      112.62    218.94 o 
   8   6  17     1236.73     1325.78    287.51 o 
 -33   7  17     1189.22     1357.06    235.35 o 
 -31   7  17     1733.95     1797.78    232.38 o 
 -29   7  17      396.45      459.02    244.04 o 
 -27   7  17     1013.35      949.42    154.98 o 
 -25   7  17        1.56       79.33    120.16 o 
 -23   7  17      306.50      175.06    119.04 o 
 -21   7  17      582.33      371.66    102.42 o 
 -19   7  17     1415.55     1306.19    153.94 o 
 -17   7  17      709.88      635.79    137.33 o 
 -15   7  17     5815.18     6544.47    254.17 o 
 -13   7  17     8656.94     8408.82    407.55 o 
 -11   7  17     6725.71     6862.80    678.71 o 
  -9   7  17     1540.42     1328.81    213.09 o 
  -7   7  17     1167.28     1355.74    195.20 o 
  -5   7  17      561.46     1172.54    181.97 o 
  -3   7  17     1842.23     2009.89    144.02 o 
  -1   7  17     2288.78     2523.03    260.29 o 
   1   7  17        0.54      -30.90    167.31 o 
   3   7  17        2.68     -151.16    158.86 o 
   5   7  17      469.55      498.82    269.38 o 
   7   7  17       87.06      -78.64    227.83 o 
   9   7  17      219.06      260.61    255.69 o 
 -32   8  17       20.17      -89.98    204.46 o 
 -30   8  17       88.95      -26.80    196.58 o 
 -28   8  17     1630.41     2019.66    184.68 o 
 -26   8  17     2087.23     2082.81    153.08 o 
 -24   8  17      319.38      311.45    126.59 o 
 -22   8  17     1565.45     1492.12    119.20 o 
 -20   8  17     2588.17     2717.20    143.74 o 
 -18   8  17      849.05      904.78    120.02 o 
 -16   8  17        0.25      -10.16    108.44 o 
 -14   8  17      436.49      598.24    373.07 o 
 -12   8  17     1105.93     1214.64    216.15 o 
 -10   8  17      630.36      521.44    197.70 o 
  -8   8  17     3786.47     3910.26    378.83 o 
  -6   8  17     3171.88     3510.33    209.65 o 
  -4   8  17     2825.72     3528.64    263.98 o 
  -2   8  17     1310.58     1201.50    135.33 o 
   0   8  17      563.13      742.06    184.53 o 
   2   8  17     1148.32      896.11    176.42 o 
   4   8  17     2266.17     2004.08    203.36 o 
   6   8  17     1388.30      843.74    243.85 o 
   8   8  17      832.03      881.97    304.28 o 
 -31   9  17      621.29      617.12    306.15 o 
 -29   9  17      125.31      156.57    196.64 o 
 -27   9  17       70.47      170.58    154.17 o 
 -25   9  17     1119.40     1128.84    122.56 o 
 -23   9  17      229.78       -0.14    107.35 o 
 -21   9  17      354.30      357.14    188.50 o 
 -19   9  17     1461.31     1390.69    162.68 o 
 -17   9  17       10.37       23.10    141.20 o 
 -15   9  17       28.65        4.15    192.07 o 
 -13   9  17     1003.79      732.47    211.40 o 
 -11   9  17      391.78      229.25    191.40 o 
  -9   9  17       60.70      133.34    186.40 o 
  -7   9  17      864.50      794.35    206.07 o 
  -5   9  17      662.24      576.49    199.88 o 
  -3   9  17       29.07       -5.90    142.37 o 
  -1   9  17     1098.07     1533.52    145.26 o 
   1   9  17     1943.38     2006.64    193.19 o 
   3   9  17       48.15      187.74    172.00 o 
   5   9  17      107.74      104.11    222.52 o 
   7   9  17       35.78     -234.54    234.54 o 
 -30  10  17        6.57      -84.71    303.94 o 
 -28  10  17        3.06      141.39    163.06 o 
 -26  10  17        1.02     -200.38    250.73 o 
 -24  10  17      318.97       84.24    136.10 o 
 -22  10  17      449.05      364.16    134.34 o 
 -20  10  17      245.37      508.43    153.69 o 
 -18  10  17       13.26       91.65    146.05 o 
 -16  10  17      125.48       36.94    203.59 o 
 -14  10  17     5229.48     4624.31    323.80 o 
 -12  10  17      603.01      503.38    207.90 o 
 -10  10  17       13.52       58.59    198.46 o 
  -8  10  17       15.36       22.29    192.73 o 
  -6  10  17        9.15       69.75    186.98 o 
  -4  10  17      285.30       97.09    149.63 o 
  -2  10  17        0.48     -111.65    168.48 o 
   0  10  17     3081.93     3583.04    248.09 o 
   2  10  17      797.71      656.42    353.75 o 
   4  10  17     1068.06     1071.38    232.50 o 
   6  10  17     2403.41     2116.52    283.00 o 
 -29  11  17      189.78      144.43    303.59 o 
 -27  11  17     1939.26     2264.54    200.42 o 
 -25  11  17     2735.55     3156.41    221.31 o 
 -23  11  17       28.37     -146.72    146.72 o 
 -21  11  17       42.88     -148.82    148.82 o 
 -19  11  17       75.72     -143.88    149.15 o 
 -17  11  17     1564.40     1345.14    239.93 o 
 -15  11  17       50.77      170.87    210.07 o 
 -13  11  17       47.88     -227.03    490.82 o 
 -11  11  17      388.56      125.08    427.28 o 
  -9  11  17      697.02      249.65    202.00 o 
  -7  11  17        1.47     -261.08    261.08 o 
  -5  11  17      305.16      512.14    206.77 o 
  -3  11  17      383.85      298.76    182.47 o 
  -1  11  17      446.95      120.76    160.83 o 
   1  11  17        1.91     -112.82    167.31 o 
   3  11  17     1780.24     1949.53    216.46 o 
 -28  12  17       10.07     -393.03    571.46 o 
 -26  12  17     1961.31     2147.68    244.07 o 
 -24  12  17     1100.31     1107.07    243.82 o 
 -22  12  17      646.55      687.94    177.06 o 
 -20  12  17        9.33     -120.71    158.71 o 
 -18  12  17       28.83      105.65    314.62 o 
 -16  12  17       48.79     -154.08    224.31 o 
 -14  12  17     4148.85     4293.16    334.16 o 
 -12  12  17     2889.97     2600.22    618.73 o 
 -10  12  17     1098.76     1339.57    233.87 o 
  -8  12  17      251.35      505.86    211.59 o 
  -6  12  17     2100.43     2363.63    256.25 o 
  -4  12  17     1826.69     1735.17    394.58 o 
  -2  12  17      159.46     -160.83    160.83 o 
   0  12  17     1845.42     2126.58    363.47 o 
   2  12  17     1072.37      926.85    199.83 o 
 -25  13  17       49.70     -201.62    201.62 o 
 -23  13  17      833.69      566.92    194.71 o 
 -21  13  17      380.48      281.60    179.84 o 
 -19  13  17        4.74      126.72    235.45 o 
 -17  13  17        2.14      -80.18    230.62 o 
 -15  13  17      805.49      940.02    244.86 o 
 -13  13  17     4458.01     4702.01    343.22 o 
 -11  13  17     5353.04     5752.49    368.12 o 
  -9  13  17      989.55      821.60    229.55 o 
  -7  13  17      760.23     1082.14    236.63 o 
  -5  13  17     4931.93     5167.14    352.13 o 
  -3  13  17     4249.32     3830.50    305.12 o 
  -1  13  17      781.14      937.71    278.36 o 
   1  13  17        4.78     -208.62    680.23 o 
 -24  14  17      198.39     -221.27    497.76 o 
 -22  14  17       34.97     -283.32    283.32 o 
 -20  14  17       18.67     -140.98    268.34 o 
 -18  14  17       19.24     -231.31    250.43 o 
 -16  14  17      263.13      419.69    256.66 o 
 -14  14  17       92.84      -31.21    238.29 o 
 -12  14  17     1367.99     1167.96    280.90 o 
 -10  14  17      178.79     -148.28    223.85 o 
  -8  14  17     1249.93     1172.51    247.71 o 
  -6  14  17        6.55     -118.76    290.22 o 
  -4  14  17       62.19     -152.69    234.14 o 
  -2  14  17     1895.48     1776.86    270.75 o 
 -19  15  17      427.09      173.76    284.26 o 
 -17  15  17       15.56       34.01    270.21 o 
 -15  15  17       10.03     -131.27    263.28 o 
 -13  15  17      275.28      527.96    264.35 o 
 -11  15  17      184.24       79.62    288.86 o 
  -9  15  17      804.02     1135.64    263.94 o 
  -7  15  17     1548.63     1065.00    571.97 o 
  -5  15  17     1416.87     1547.34    495.05 o 
 -14  16  17        6.45       35.58    425.93 o 
 -12  16  17        9.18      386.96    444.22 o 
 -36   0  18     2340.89     2515.58    374.08 o 
 -34   0  18      796.54      483.87    301.91 o 
 -32   0  18     4392.25     4130.17    400.51 o 
 -30   0  18       61.19      178.91    247.70 o 
 -28   0  18       23.81      224.40    174.78 o 
 -26   0  18     9704.79     9044.87    646.01 o 
 -24   0  18     9878.08    10228.31    684.63 o 
 -22   0  18     3739.88     3518.49    260.06 o 
 -20   0  18    19471.66    18077.56   1763.18 o 
 -18   0  18      158.87      344.93    174.01 o 
 -16   0  18    18101.30    18808.40    623.95 o 
 -14   0  18     4044.59     3824.91    219.80 o 
 -12   0  18      772.59      675.75    141.92 o 
 -10   0  18      341.24      220.38    154.97 o 
  -8   0  18     8490.99     8267.04    378.83 o 
  -6   0  18     1875.02     1746.83    207.88 o 
  -4   0  18       84.63       15.25    175.63 o 
  -2   0  18      852.65      752.63    195.77 o 
   0   0  18      682.36      640.26    194.72 o 
   2   0  18      655.65      498.19    194.39 o 
   4   0  18     3497.19     3818.10    419.15 o 
   6   0  18     3984.07     3668.67    434.40 o 
   8   0  18     1427.17     1631.87    391.70 o 
  10   0  18     1223.11      836.27    386.62 o 
 -35   1  18     1476.04     2197.06    256.49 o 
 -33   1  18       85.41      159.88    197.30 o 
 -31   1  18      123.10      142.73    185.32 o 
 -29   1  18       18.82     -133.63    230.08 o 
 -27   1  18      372.49      316.10    124.00 o 
 -25   1  18     3899.55     3797.31    183.59 o 
 -23   1  18    12967.64    12555.94    326.91 o 
 -21   1  18     4053.39     3928.70    182.23 o 
 -19   1  18     1824.23     1797.97    140.44 o 
 -17   1  18     2448.78     2294.89    169.81 o 
 -15   1  18     5743.96     5543.78    202.32 o 
 -13   1  18      492.24      326.21     97.22 o 
 -11   1  18      839.48      557.66     88.14 o 
  -9   1  18      624.05      408.61    195.24 o 
  -7   1  18     5200.68     4930.91    219.13 o 
  -5   1  18     3112.06     3371.08    172.76 o 
  -3   1  18      119.80      161.09    130.30 o 
  -1   1  18       47.32       74.66    128.25 o 
   1   1  18      209.84      180.79    130.52 o 
   3   1  18     4371.05     4316.60    363.24 o 
   5   1  18     5324.58     5386.36    349.47 o 
   7   1  18     4016.47     4303.88    317.29 o 
   9   1  18     1524.70     1108.58    267.61 o 
 -34   2  18     1990.30     2601.26    254.09 o 
 -32   2  18       11.78       86.71    215.50 o 
 -30   2  18       11.57     -283.95    283.95 o 
 -28   2  18      444.38      349.41    127.82 o 
 -26   2  18     1670.61     1684.43    142.23 o 
 -24   2  18       30.63     -112.32    112.32 o 
 -22   2  18      970.98      985.29    124.61 o 
 -20   2  18       67.73      -70.67    115.16 o 
 -18   2  18       78.39     -119.54    119.54 o 
 -16   2  18      176.22      -58.37     95.61 o 
 -14   2  18      957.00      959.61    137.93 o 
 -12   2  18     3712.49     3718.56    255.40 o 
 -10   2  18     5409.22     4703.14    178.44 o 
  -8   2  18     7220.92     6817.83    531.03 o 
  -6   2  18    20752.12    21536.38    493.83 o 
  -4   2  18     5361.52     5282.66    233.36 o 
  -2   2  18      314.17      537.19    131.05 o 
   0   2  18     2955.51     2792.22    167.09 o 
   2   2  18     5296.97     5716.93    236.19 o 
   4   2  18     2317.51     2534.59    297.17 o 
   6   2  18     1927.84     1738.13    257.64 o 
   8   2  18      573.49      862.62    250.24 o 
 -35   3  18      870.61      744.49    230.84 o 
 -33   3  18      894.13      805.04    214.31 o 
 -31   3  18        0.47      -71.56    194.67 o 
 -29   3  18      129.02     -106.08    141.70 o 
 -27   3  18       92.31      -94.06    119.27 o 
 -25   3  18      310.74      458.39    121.29 o 
 -23   3  18      125.17       56.68    113.99 o 
 -21   3  18     1158.44     1191.41    205.42 o 
 -19   3  18      571.87      444.80    122.19 o 
 -17   3  18     1180.05     1148.73    107.76 o 
 -15   3  18       86.90      -38.98    107.00 o 
 -13   3  18      198.48      197.86    215.25 o 
 -11   3  18    13314.17    12257.15    321.81 o 
  -9   3  18    12342.68    11326.24    693.31 o 
  -7   3  18     2631.75     2984.16    160.97 o 
  -5   3  18     6896.77     6609.09    301.45 o 
  -3   3  18       10.76      415.18    142.84 o 
  -1   3  18       20.10      476.37    128.25 o 
   1   3  18     7094.31     7199.39    299.60 o 
   3   3  18     3427.38     4372.92    495.20 o 
   5   3  18      120.60     -210.25    210.25 o 
   7   3  18     1200.81     1480.87    326.48 o 
   9   3  18       13.85     -118.53    241.78 o 
 -34   4  18        7.93        1.58    207.81 o 
 -32   4  18      128.20     -104.70    189.25 o 
 -30   4  18      324.92      164.92    247.86 o 
 -28   4  18      127.68      111.88    144.66 o 
 -26   4  18      815.62      624.23    127.31 o 
 -24   4  18     6888.90     6595.73    231.18 o 
 -22   4  18     4405.93     3950.43    197.88 o 
 -20   4  18     5775.11     5273.14    208.40 o 
 -18   4  18     4974.63     4534.89    170.98 o 
 -16   4  18     4564.02     4236.26    232.11 o 
 -14   4  18     6389.22     6118.49    305.17 o 
 -12   4  18     3329.52     3037.78    176.51 o 
 -10   4  18     1257.93     1125.29    143.80 o 
  -8   4  18     2032.46     1896.27    160.88 o 
  -6   4  18       77.03       27.44    111.61 o 
  -4   4  18       75.11       46.87    131.22 o 
  -2   4  18     1314.37     1279.20    137.17 o 
   0   4  18      170.55      284.50    129.18 o 
   2   4  18      147.15      508.01    165.54 o 
   4   4  18       31.81     -250.24    250.24 o 
   6   4  18       67.03      245.54    233.04 o 
   8   4  18     2310.40     1966.03    286.31 o 
 -33   5  18      100.55      178.28    203.35 o 
 -31   5  18      699.97      813.68    202.93 o 
 -29   5  18      177.12      146.04    146.46 o 
 -27   5  18      313.94      324.47    143.60 o 
 -25   5  18     6182.32     5932.43    347.44 o 
 -23   5  18     1508.15     1475.14    134.14 o 
 -21   5  18     4599.87     4108.65    186.92 o 
 -19   5  18    11575.15    11541.14    268.34 o 
 -17   5  18     3738.88     3870.48    155.14 o 
 -15   5  18    11233.50    11234.88    567.48 o 
 -13   5  18    21347.87    20729.29    537.97 o 
 -11   5  18      304.23      416.82    202.87 o 
  -9   5  18      762.60      790.53    179.06 o 
  -7   5  18     2111.69     2254.23    138.39 o 
  -5   5  18     1331.40     1744.91    194.76 o 
  -3   5  18      576.43      706.70    125.12 o 
  -1   5  18       45.13     -122.20    122.20 o 
   1   5  18      686.88      470.51    137.15 o 
   3   5  18       69.31       13.56    169.08 o 
   5   5  18       70.76      205.45    297.51 o 
   7   5  18       85.71      138.54    241.55 o 
 -34   6  18      240.95      -43.66    215.76 o 
 -32   6  18       66.90        6.89    205.57 o 
 -30   6  18      101.43      152.95    185.99 o 
 -28   6  18       71.42       67.62    159.22 o 
 -26   6  18      366.44      268.09    124.69 o 
 -24   6  18       46.97      188.33    123.30 o 
 -22   6  18      984.19     1028.59    131.86 o 
 -20   6  18     1740.26     1678.15    117.77 o 
 -18   6  18     8582.07     8489.66    225.04 o 
 -16   6  18     5257.80     5865.15    252.54 o 
 -14   6  18     9478.05     9808.41    325.14 o 
 -12   6  18    12007.04    11169.06    484.92 o 
 -10   6  18       16.30       34.54    191.93 o 
  -8   6  18      803.78      686.21    350.37 o 
  -6   6  18     1832.49     1814.32    141.64 o 
  -4   6  18       59.73      273.71    137.19 o 
  -2   6  18       36.61      -55.82    127.28 o 
   0   6  18      865.01     1056.38    138.60 o 
   2   6  18      307.95      142.90    161.48 o 
   4   6  18      154.95       51.69    356.13 o 
   6   6  18      366.03      271.11    237.68 o 
   8   6  18      561.50      512.50    296.83 o 
 -33   7  18      187.33      151.62    231.94 o 
 -31   7  18      116.11     -195.41    195.41 o 
 -29   7  18        6.69      -12.81    151.60 o 
 -27   7  18      418.20      388.16    133.67 o 
 -25   7  18      477.58      564.92    129.45 o 
 -23   7  18      382.05      192.96    124.50 o 
 -21   7  18      368.92      321.05    104.97 o 
 -19   7  18      152.09       97.56    101.74 o 
 -17   7  18     4763.97     5211.28    204.94 o 
 -15   7  18     7053.30     6958.00    229.32 o 
 -13   7  18     1503.52     1629.93    236.28 o 
 -11   7  18     2841.05     3131.79    267.09 o 
  -9   7  18      113.68      121.24    210.76 o 
  -7   7  18      534.11      454.10    201.42 o 
  -5   7  18     3360.59     3452.29    174.30 o 
  -3   7  18     5429.49     4858.89    366.22 o 
  -1   7  18     2891.64     2773.05    280.34 o 
   1   7  18     2372.38     2399.81    180.62 o 
   3   7  18      121.58      131.49    171.35 o 
   5   7  18      477.12      663.20    238.47 o 
   7   7  18      227.04      371.50    248.22 o 
 -32   8  18       93.45     -201.17    201.17 o 
 -30   8  18     1148.83     1184.21    251.42 o 
 -28   8  18     4655.47     4924.42    403.40 o 
 -26   8  18      158.77      276.66    130.07 o 
 -24   8  18      169.06      311.65    108.96 o 
 -22   8  18      561.23      804.24    113.48 o 
 -20   8  18     1379.79     1192.36    118.99 o 
 -18   8  18      887.54      967.53    125.79 o 
 -16   8  18     1880.01     1993.23    140.08 o 
 -14   8  18      168.97       96.45    208.73 o 
 -12   8  18     1040.79      538.29    207.45 o 
 -10   8  18     2556.66     2569.31    255.73 o 
  -8   8  18     1650.88     1846.14    317.67 o 
  -6   8  18     2311.81     2167.26    241.48 o 
  -4   8  18     8151.87     8113.17    262.97 o 
  -2   8  18      295.33      211.89    134.43 o 
   0   8  18     2129.17     2412.08    173.77 o 
   2   8  18     1607.70     2021.16    302.68 o 
   4   8  18     1102.54     1223.18    242.27 o 
   6   8  18       10.98      112.11    239.13 o 
 -31   9  18     1488.90     1612.10    236.95 o 
 -29   9  18     4971.67     5833.24    281.98 o 
 -27   9  18     5251.85     6141.50    267.14 o 
 -25   9  18      771.83      877.22    134.25 o 
 -23   9  18       51.19      122.98    110.74 o 
 -21   9  18     1533.51     1355.22    146.47 o 
 -19   9  18     7170.39     6623.51    277.37 o 
 -17   9  18     3219.21     2916.53    193.79 o 
 -15   9  18        7.01       -3.53    200.75 o 
 -13   9  18      174.56       70.70    206.73 o 
 -11   9  18      396.98      211.90    203.88 o 
  -9   9  18     2163.52     2256.54    251.42 o 
  -7   9  18      657.49      567.39    416.95 o 
  -5   9  18      296.47     -195.34    196.70 o 
  -3   9  18     1139.02     1634.29    178.04 o 
  -1   9  18     2200.25     2507.47    325.05 o 
   1   9  18     1428.28     1153.01    185.78 o 
   3   9  18      495.52      440.75    213.98 o 
   5   9  18      435.00      419.37    240.58 o 
 -30  10  18     3408.83     4356.36    242.78 o 
 -28  10  18     1937.61     2174.55    199.74 o 
 -26  10  18     2251.68     2499.34    178.22 o 
 -24  10  18      690.56      371.31    142.59 o 
 -22  10  18       20.39     -125.08    133.03 o 
 -20  10  18     1575.60     1451.14    175.52 o 
 -18  10  18     2786.55     2752.98    196.77 o 
 -16  10  18       44.11     -206.23    206.23 o 
 -14  10  18     1874.40     1897.87    407.63 o 
 -12  10  18       95.39     -178.43    204.30 o 
 -10  10  18     1160.32     1214.14    234.44 o 
  -8  10  18        1.16      133.89    207.53 o 
  -6  10  18      240.80      254.64    204.44 o 
  -4  10  18      472.43      230.50    380.52 o 
  -2  10  18     4620.60     4979.41    223.69 o 
   0  10  18     3207.45     3500.64    278.93 o 
   2  10  18     1200.54     1119.98    195.36 o 
   4  10  18     1179.26     1282.79    253.71 o 
 -29  11  18      153.10       -5.85    173.33 o 
 -27  11  18      685.17      378.44    221.24 o 
 -25  11  18      888.48      839.55    161.47 o 
 -23  11  18     1054.58     1147.36    183.25 o 
 -21  11  18      672.12      720.21    169.83 o 
 -19  11  18       12.66     -153.91    154.73 o 
 -17  11  18      276.14      450.44    226.14 o 
 -15  11  18      868.25      486.78    225.35 o 
 -13  11  18     2331.68     2548.14    266.95 o 
 -11  11  18      115.76      501.02    304.28 o 
  -9  11  18      388.42      288.38    352.57 o 
  -7  11  18     1430.65     1540.63    238.13 o 
  -5  11  18     2985.35     2934.54    297.84 o 
  -3  11  18     8153.69     8123.27    421.21 o 
  -1  11  18     6362.43     6401.73    259.54 o 
   1  11  18     1349.46     1410.07    286.91 o 
   3  11  18      242.87     -130.32    185.93 o 
 -26  12  18       50.10       22.65    175.66 o 
 -24  12  18      219.10      -30.01    177.10 o 
 -22  12  18      664.47      478.16    198.30 o 
 -20  12  18      186.69     -185.84    234.78 o 
 -18  12  18       34.46      152.02    231.92 o 
 -16  12  18       36.66     -166.73    219.62 o 
 -14  12  18      710.83      626.30    234.48 o 
 -12  12  18     1637.53     1590.12    254.24 o 
 -10  12  18     1231.24     1314.66    244.28 o 
  -8  12  18       97.36     -272.60    272.60 o 
  -6  12  18     1041.21      733.38    312.58 o 
  -4  12  18     2382.78     2446.30    314.45 o 
  -2  12  18     1689.00     1794.99    247.17 o 
   0  12  18      730.50      821.62    278.35 o 
 -25  13  18      108.54     -226.61    226.61 o 
 -23  13  18      942.73      773.63    201.82 o 
 -21  13  18       31.13     -279.04    279.04 o 
 -19  13  18      255.94      428.63    257.14 o 
 -17  13  18      872.21      711.36    255.08 o 
 -15  13  18      273.48      505.48    242.16 o 
 -13  13  18       24.05      136.99    233.35 o 
 -11  13  18      497.38      215.67    233.62 o 
  -9  13  18      257.29      -20.73    393.91 o 
  -7  13  18      179.68       51.02    224.41 o 
  -5  13  18     1477.68     1807.08    262.52 o 
  -3  13  18        1.28     -207.23    207.23 o 
  -1  13  18        2.00     -133.74    220.69 o 
 -22  14  18     1496.98     1585.77    324.52 o 
 -20  14  18      934.60      597.44    286.99 o 
 -18  14  18     1693.27     1949.09    452.36 o 
 -16  14  18     2897.87     2747.12    316.26 o 
 -14  14  18      311.75       78.50    241.21 o 
 -12  14  18      102.89       -0.44    238.45 o 
 -10  14  18      107.27      -26.94    292.08 o 
  -8  14  18       57.93       90.31    238.57 o 
  -6  14  18      452.64      607.94    240.79 o 
  -4  14  18      310.24      -27.71    234.25 o 
 -19  15  18     2039.23     1371.98    504.20 o 
 -17  15  18      477.28      224.82    281.80 o 
 -15  15  18      390.77      363.90    271.44 o 
 -13  15  18     2908.42     2778.92    325.21 o 
 -11  15  18     1728.52     1991.03    300.66 o 
  -9  15  18     1871.05     1900.28    296.87 o 
  -7  15  18     1051.23      668.54    460.49 o 
 -35   1  19      556.05      522.90    232.28 o 
 -33   1  19     1141.36      754.60    212.47 o 
 -31   1  19      715.58      738.50    319.02 o 
 -29   1  19      297.08      240.06    128.23 o 
 -27   1  19      716.09      816.48    152.69 o 
 -25   1  19      308.16       32.79    118.63 o 
 -23   1  19     1150.10     1057.38    132.78 o 
 -21   1  19     1792.90     1639.81    137.92 o 
 -19   1  19       10.65     -114.26    114.26 o 
 -17   1  19      353.04      610.71    128.55 o 
 -15   1  19     1699.95     1980.39    152.32 o 
 -13   1  19     4497.95     4051.85    160.68 o 
 -11   1  19        2.75       29.06    113.40 o 
  -9   1  19      258.25      128.50    282.71 o 
  -7   1  19      702.49      863.45    132.51 o 
  -5   1  19       88.21      -58.03    128.00 o 
  -3   1  19      122.79      205.26    149.88 o 
  -1   1  19     2491.55     2421.15    164.59 o 
   1   1  19     4281.33     4483.54    212.41 o 
   3   1  19     4615.73     4526.05    313.50 o 
   5   1  19       41.32     -152.20    309.53 o 
   7   1  19     1079.64     1124.64    266.19 o 
 -34   2  19      736.63      675.53    223.52 o 
 -32   2  19     1634.89     1707.53    223.11 o 
 -30   2  19      691.96      790.41    191.65 o 
 -28   2  19     3248.36     3247.19    171.75 o 
 -26   2  19      106.93      -71.60    119.52 o 
 -24   2  19       13.58       -5.40    116.72 o 
 -22   2  19     1416.30     1286.64    132.54 o 
 -20   2  19       71.50       21.22    114.62 o 
 -18   2  19       14.38      -70.59    118.90 o 
 -16   2  19      916.35      756.49    114.41 o 
 -14   2  19     1412.75     1456.05    109.61 o 
 -12   2  19     4066.78     4048.92    169.93 o 
 -10   2  19     7190.81     6705.02    401.10 o 
  -8   2  19     8795.75     8742.26    319.15 o 
  -6   2  19       12.23        2.01    118.31 o 
  -4   2  19     2018.81     2115.43    155.37 o 
  -2   2  19     1326.32     1430.99    192.17 o 
   0   2  19     1786.28     2355.97    164.34 o 
   2   2  19       49.09     -178.97    216.53 o 
   4   2  19       32.23     -125.90    219.42 o 
   6   2  19     2068.31     2144.66    279.95 o 
   8   2  19     1720.33     2015.93    289.97 o 
 -35   3  19     1693.00     2017.55    253.17 o 
 -33   3  19       50.59       15.04    198.97 o 
 -31   3  19      561.65      282.29    190.12 o 
 -29   3  19      663.76      940.07    161.29 o 
 -27   3  19        6.87     -109.17    125.30 o 
 -25   3  19     1411.30     1378.63    136.81 o 
 -23   3  19     1574.76     1368.51    134.73 o 
 -21   3  19     2089.03     2190.94    146.57 o 
 -19   3  19      853.05      912.06    127.91 o 
 -17   3  19      709.95      721.38    104.02 o 
 -15   3  19      491.13      365.50    128.79 o 
 -13   3  19      281.85      244.42     95.14 o 
 -11   3  19     7158.99     6619.61    326.08 o 
  -9   3  19     8996.03     8914.96    322.30 o 
  -7   3  19      324.90      710.11    185.80 o 
  -5   3  19      213.42      179.92    120.33 o 
  -3   3  19      103.23      158.21    125.66 o 
  -1   3  19      147.21      512.79    134.18 o 
   1   3  19      334.45      421.45    135.13 o 
   3   3  19      267.19      130.87    254.64 o 
   5   3  19      554.72      559.23    450.15 o 
   7   3  19      487.75      469.47    253.65 o 
 -34   4  19      132.28      116.12    443.72 o 
 -32   4  19       72.60       86.96    195.96 o 
 -30   4  19      112.41       98.76    181.89 o 
 -28   4  19      700.48      747.55    134.45 o 
 -26   4  19      148.22      293.19    190.20 o 
 -24   4  19      218.35      217.42    123.00 o 
 -22   4  19      264.28      316.90    123.35 o 
 -20   4  19     5140.71     5235.53    273.79 o 
 -18   4  19     2813.84     2611.19    129.35 o 
 -16   4  19      106.59       63.24    106.35 o 
 -14   4  19     1944.52     1924.93    156.70 o 
 -12   4  19     7204.56     6215.25    363.21 o 
 -10   4  19     2892.21     2687.27    285.34 o 
  -8   4  19      135.88      -59.26    242.46 o 
  -6   4  19      235.34      164.10    123.81 o 
  -4   4  19      233.09      432.50    192.31 o 
  -2   4  19        1.64        7.19    123.96 o 
   0   4  19     2311.87     2471.91    166.49 o 
   2   4  19        2.51      107.12    239.35 o 
   4   4  19     1541.42     1167.61    248.14 o 
   6   4  19        2.14     -232.56    232.56 o 
 -33   5  19      187.39      348.88    211.29 o 
 -31   5  19      105.40      233.45    194.26 o 
 -29   5  19       62.01      326.34    153.04 o 
 -27   5  19      197.96      185.63    149.03 o 
 -25   5  19     2242.56     2332.67    174.36 o 
 -23   5  19     4097.85     4137.28    196.00 o 
 -21   5  19      106.92      151.79    123.69 o 
 -19   5  19      178.53      292.64    105.12 o 
 -17   5  19      393.00      455.02    114.63 o 
 -15   5  19        3.76       97.98    131.06 o 
 -13   5  19     1482.39     1536.44    232.39 o 
 -11   5  19     9662.20     8476.95    353.35 o 
  -9   5  19     1754.34     1343.54    152.75 o 
  -7   5  19     1652.91     1633.86    201.97 o 
  -5   5  19     2117.15     2447.41    180.52 o 
  -3   5  19     1130.64     1044.02    149.71 o 
  -1   5  19      360.30      485.54    130.95 o 
   1   5  19      379.20      359.80    165.94 o 
   3   5  19       25.53      197.74    235.33 o 
   5   5  19      553.28      670.51    602.80 o 
   7   5  19       87.97      111.46    257.62 o 
 -34   6  19     1568.12     1662.88    245.68 o 
 -32   6  19     1244.47     1510.96    227.82 o 
 -30   6  19        4.18      -44.66    155.91 o 
 -28   6  19       83.15      -52.10    146.21 o 
 -26   6  19     3905.10     3963.63    193.63 o 
 -24   6  19     8102.79     8137.96    333.65 o 
 -22   6  19      953.69     1036.99    113.27 o 
 -20   6  19      363.13      335.91    106.13 o 
 -18   6  19     1635.34     1609.91    168.49 o 
 -16   6  19     7683.53     7797.31    246.45 o 
 -14   6  19        7.00     -117.86    192.97 o 
 -12   6  19     3324.94     3974.10    419.66 o 
 -10   6  19      139.35     -186.84    191.07 o 
  -8   6  19     1968.90     1905.40    169.73 o 
  -6   6  19      512.86      596.94    145.67 o 
  -4   6  19     6388.55     7309.37    430.73 o 
  -2   6  19     1098.49     1014.34    251.44 o 
   0   6  19      207.13      135.93    131.40 o 
   2   6  19      750.25      578.23    174.25 o 
   4   6  19     4775.59     4750.06    336.09 o 
   6   6  19       95.54     -256.84    256.84 o 
 -33   7  19     1117.66     1399.14    237.09 o 
 -31   7  19       43.77     -194.18    194.18 o 
 -29   7  19      296.07      250.25    160.99 o 
 -27   7  19      217.39      193.34    149.85 o 
 -25   7  19     1458.60     1453.88    144.65 o 
 -23   7  19       25.31      229.92    105.34 o 
 -21   7  19      487.38      543.54    109.70 o 
 -19   7  19       26.70      -20.91    112.01 o 
 -17   7  19      799.72      866.68    171.52 o 
 -15   7  19      327.85      -27.40    141.28 o 
 -13   7  19      344.37      188.15    212.85 o 
 -11   7  19     3542.64     3505.25    430.67 o 
  -9   7  19     3225.30     3349.05    276.93 o 
  -7   7  19      352.64      408.95    140.65 o 
  -5   7  19     4649.76     5048.42    248.71 o 
  -3   7  19      300.67      290.98    126.91 o 
  -1   7  19      235.72      296.64    163.40 o 
   1   7  19      226.08      475.21    254.57 o 
   3   7  19     3969.57     3810.33    296.64 o 
   5   7  19     3065.04     2730.30    295.01 o 
 -32   8  19      716.69      678.25    222.31 o 
 -30   8  19      233.14      -25.45    168.10 o 
 -28   8  19       45.30       15.80    158.28 o 
 -26   8  19      120.44      228.85    134.26 o 
 -24   8  19      792.69      963.29    120.15 o 
 -22   8  19      515.15      700.63    115.10 o 
 -20   8  19     2311.09     2279.72    149.18 o 
 -18   8  19      139.05       87.10    123.05 o 
 -16   8  19      104.48      210.39    145.84 o 
 -14   8  19     5659.55     5314.69    344.52 o 
 -12   8  19     3628.09     3857.03    294.95 o 
 -10   8  19      495.48      575.29    211.50 o 
  -8   8  19     2132.98     1736.61    239.08 o 
  -6   8  19     1426.03     1488.21    164.94 o 
  -4   8  19        3.01     -138.67    138.67 o 
  -2   8  19        0.59       33.95    127.08 o 
   0   8  19     1432.99     1951.98    275.43 o 
   2   8  19     4766.60     5712.08    628.59 o 
   4   8  19     1915.43     1536.11    261.44 o 
 -31   9  19        0.04     -141.78    204.17 o 
 -29   9  19      103.70     -193.77    193.77 o 
 -27   9  19      365.86      450.70    125.06 o 
 -25   9  19      566.89      628.53    140.93 o 
 -23   9  19     3415.43     3445.35    181.87 o 
 -21   9  19     2417.53     2103.55    182.79 o 
 -19   9  19      259.95      -16.15    146.61 o 
 -17   9  19     1032.64      958.46    164.69 o 
 -15   9  19     2124.20     2085.26    259.22 o 
 -13   9  19     2667.22     2745.45    274.98 o 
 -11   9  19       87.23      195.15    209.64 o 
  -9   9  19      770.96      807.98    225.75 o 
  -7   9  19      243.29      -95.96    353.08 o 
  -5   9  19       95.67       54.75    193.60 o 
  -3   9  19     1064.99      493.34    157.22 o 
  -1   9  19      772.77      743.43    296.19 o 
   1   9  19     1022.08     1149.84    459.19 o 
   3   9  19       52.42      -29.38    188.45 o 
 -30  10  19       15.82      -57.07    172.49 o 
 -28  10  19      102.55       93.55    172.51 o 
 -26  10  19      159.33       49.06    149.11 o 
 -24  10  19      146.25      -57.64    141.11 o 
 -22  10  19      565.82      453.45    161.00 o 
 -20  10  19     1792.66     1882.91    184.92 o 
 -18  10  19     1214.79     1444.28    251.48 o 
 -16  10  19      328.59      221.00    336.64 o 
 -14  10  19       37.34     -198.93    213.72 o 
 -12  10  19       20.32      -27.76    224.15 o 
 -10  10  19       62.84      108.98    208.27 o 
  -8  10  19      727.26      520.42    220.78 o 
  -6  10  19       82.48     -177.41    206.90 o 
  -4  10  19      961.18     1224.96    231.13 o 
  -2  10  19      338.44      485.64    238.98 o 
   0  10  19     1704.77     2485.94    213.51 o 
   2  10  19      796.84      599.84    194.82 o 
 -27  11  19     1698.81     1882.54    203.45 o 
 -25  11  19      101.58      -72.77    191.55 o 
 -23  11  19      208.59       39.87    165.09 o 
 -21  11  19        5.04       18.79    164.82 o 
 -19  11  19     3721.95     3687.51    382.39 o 
 -17  11  19     2367.97     2367.53    280.49 o 
 -15  11  19        0.14     -115.39    219.70 o 
 -13  11  19      144.21     -167.34    219.08 o 
 -11  11  19        1.11     -155.99    214.98 o 
  -9  11  19       51.77     -145.09    282.09 o 
  -7  11  19      307.67       18.61    217.96 o 
  -5  11  19        0.43     -200.75    200.75 o 
  -3  11  19      249.93     -131.66    215.95 o 
  -1  11  19       59.41     -145.91    222.56 o 
   1  11  19      302.45      326.04    239.33 o 
 -26  12  19     3219.68     3408.71    246.15 o 
 -24  12  19     2735.11     2487.76    226.05 o 
 -22  12  19      908.46      894.53    192.44 o 
 -20  12  19      207.73       58.18    369.34 o 
 -18  12  19      845.82      788.49    255.55 o 
 -16  12  19       25.61      259.04    238.42 o 
 -14  12  19      208.59      362.53    383.40 o 
 -12  12  19      269.25      409.06    236.62 o 
 -10  12  19       49.66     -292.93    292.93 o 
  -8  12  19     1737.78     1771.23    262.96 o 
  -6  12  19     2157.09     2156.67    270.28 o 
  -4  12  19      608.12      425.81    233.36 o 
  -2  12  19     2920.23     3327.60    231.88 o 
 -25  13  19      713.48      -24.40    492.68 o 
 -23  13  19     1593.66     1444.36    212.10 o 
 -21  13  19      579.10      912.53    291.55 o 
 -19  13  19      261.91      271.63    261.21 o 
 -17  13  19       25.74      282.91    321.05 o 
 -15  13  19      229.72      158.10    250.91 o 
 -13  13  19       97.88     -137.12    361.21 o 
 -11  13  19       69.56      -43.90    240.59 o 
  -9  13  19      381.27      159.14    445.41 o 
  -7  13  19     1210.20      781.05    245.77 o 
  -5  13  19     2983.07     3077.65    463.20 o 
  -3  13  19     1249.82     1008.94    253.74 o 
 -20  14  19      174.72       22.82    288.53 o 
 -18  14  19     1404.94     1622.57    410.17 o 
 -16  14  19     1185.41     1496.09    284.93 o 
 -14  14  19      317.67      173.57    430.84 o 
 -12  14  19      182.47      151.44    253.18 o 
 -10  14  19      687.46      438.92    334.44 o 
  -8  14  19      278.17      235.94    242.90 o 
  -6  14  19      872.55      499.16    570.78 o 
 -15  15  19       87.39      -27.11    458.46 o 
 -13  15  19       88.34     -443.21    443.21 o 
 -34   0  20     4035.13     3828.60    406.95 o 
 -32   0  20     1240.96     1315.73    312.75 o 
 -30   0  20     4001.41     3797.77    362.22 o 
 -28   0  20     1232.83     1471.52    207.49 o 
 -26   0  20     1730.89     1650.25    221.27 o 
 -24   0  20       68.46      -64.19    167.27 o 
 -22   0  20     8684.77     9327.67    481.50 o 
 -20   0  20     7771.02     7117.69    345.55 o 
 -18   0  20     1833.85     2401.83    216.99 o 
 -16   0  20      485.97      483.52    138.07 o 
 -14   0  20     1301.84     1227.92    153.61 o 
 -12   0  20       18.18     -250.41    250.41 o 
 -10   0  20     8647.59     7528.44    547.91 o 
  -8   0  20     7146.80     7434.58    544.52 o 
  -6   0  20    24785.76    23637.06   1206.79 o 
  -4   0  20    13416.72    13623.65    531.65 o 
  -2   0  20      286.30      304.85    528.43 o 
   0   0  20      997.89      632.44    208.99 o 
   2   0  20     1189.18      968.42    351.04 o 
   4   0  20      203.78      372.39    350.37 o 
   6   0  20     1689.44     2232.31    419.49 o 
 -35   1  20      304.70      -40.23    217.82 o 
 -33   1  20     1853.79     2367.71    244.63 o 
 -31   1  20      304.14      277.02    189.64 o 
 -29   1  20       40.26      -36.43    125.94 o 
 -27   1  20       72.04       76.85    125.28 o 
 -25   1  20      846.46      649.66    128.11 o 
 -23   1  20     2646.94     2467.52    153.18 o 
 -21   1  20     1706.60     1823.38    144.54 o 
 -19   1  20        1.97      -49.07    117.28 o 
 -17   1  20      115.24      105.36    106.64 o 
 -15   1  20      228.42      174.71     94.61 o 
 -13   1  20       10.48     -122.03    122.03 o 
 -11   1  20     1938.30     1790.79    312.08 o 
  -9   1  20     5967.44     5421.43    354.16 o 
  -7   1  20     9499.58     9321.62    337.42 o 
  -5   1  20     5751.62     5523.34    273.00 o 
  -3   1  20     4896.60     4807.10    222.80 o 
  -1   1  20     3248.70     3272.53    182.37 o 
   1   1  20        5.24      -88.42    165.76 o 
   3   1  20      331.69      446.21    237.46 o 
   5   1  20     3383.40     3264.03    341.05 o 
 -34   2  20       23.21     -205.32    205.32 o 
 -32   2  20       69.13      -69.64    191.91 o 
 -30   2  20        9.35     -147.74    147.74 o 
 -28   2  20      253.75      278.49    128.57 o 
 -26   2  20      298.71      287.96    126.90 o 
 -24   2  20     1574.69     1671.09    142.37 o 
 -22   2  20      596.66      610.96    136.16 o 
 -20   2  20      553.08      544.72    198.27 o 
 -18   2  20      642.92      549.03    101.00 o 
 -16   2  20        8.68     -121.00    121.00 o 
 -14   2  20     2784.70     3058.03    139.24 o 
 -12   2  20     4654.28     4014.90    317.16 o 
 -10   2  20     3419.88     3144.86    257.36 o 
  -8   2  20     6584.54     5912.81    274.47 o 
  -6   2  20     2964.92     3311.96    274.32 o 
  -4   2  20       45.06       21.52    131.04 o 
  -2   2  20     1507.83     1685.42    157.99 o 
   0   2  20      146.26      216.27    135.48 o 
   2   2  20       17.26     -268.37    359.17 o 
   4   2  20     2707.57     2976.62    300.56 o 
   6   2  20      565.46      715.99    263.39 o 
 -35   3  20     1302.32     1477.11    316.65 o 
 -33   3  20       96.87     -197.87    197.87 o 
 -31   3  20       16.20      -85.83    187.23 o 
 -29   3  20        0.69      211.32    131.01 o 
 -27   3  20        0.40       78.61    125.81 o 
 -25   3  20      281.61       94.05    122.21 o 
 -23   3  20      100.45     -121.77    143.89 o 
 -21   3  20      369.99      428.27    125.32 o 
 -19   3  20     8084.37     7483.97    208.81 o 
 -17   3  20     3169.90     3012.96    187.17 o 
 -15   3  20      127.71      122.92     91.36 o 
 -13   3  20      443.92      473.94    194.78 o 
 -11   3  20      688.73      644.17    271.24 o 
  -9   3  20     1226.50     1394.17    308.24 o 
  -7   3  20     2270.16     2068.54    178.17 o 
  -5   3  20     1258.13     1726.68    298.88 o 
  -3   3  20       13.80      -25.44    127.87 o 
  -1   3  20      181.15      282.85    191.18 o 
   1   3  20       63.25     -193.98    427.89 o 
   3   3  20        1.40       57.95    226.92 o 
   5   3  20      183.19     -263.28    263.28 o 
 -34   4  20      433.83      108.72    212.14 o 
 -32   4  20     1367.21     1037.36    370.87 o 
 -30   4  20     1010.82     1124.12    173.74 o 
 -28   4  20     1140.31     1234.16    144.50 o 
 -26   4  20     2263.43     1986.88    152.08 o 
 -24   4  20     1072.51      819.18    133.16 o 
 -22   4  20     3159.49     2963.10    209.86 o 
 -20   4  20     6481.70     6126.00    194.19 o 
 -18   4  20     4583.88     4377.98    246.10 o 
 -16   4  20      617.93      411.09    135.40 o 
 -14   4  20      294.82      474.54    132.45 o 
 -12   4  20      235.07       10.46    196.41 o 
 -10   4  20       45.17      336.31    140.41 o 
  -8   4  20       20.58     -136.61    136.61 o 
  -6   4  20      897.89      724.73    157.53 o 
  -4   4  20      315.50      441.31    184.13 o 
  -2   4  20      478.85      597.49    140.41 o 
   0   4  20      165.21      236.58    173.46 o 
   2   4  20      179.51      209.11    269.72 o 
   4   4  20      676.85      631.19    524.70 o 
   6   4  20     1690.35     1782.51    373.07 o 
 -33   5  20     1323.33     1165.80    230.61 o 
 -31   5  20      389.61      156.84    198.82 o 
 -29   5  20     1164.08     1002.11    170.01 o 
 -27   5  20     6695.82     7020.85    248.25 o 
 -25   5  20     1892.14     1858.15    150.82 o 
 -23   5  20      346.97      521.04    161.74 o 
 -21   5  20     2633.58     2491.27    132.97 o 
 -19   5  20      329.23      204.22    115.06 o 
 -17   5  20     2470.54     2640.30    170.88 o 
 -15   5  20     6561.90     6102.78    261.79 o 
 -13   5  20     1301.86     1166.06    326.65 o 
 -11   5  20        1.28      324.39    198.86 o 
  -9   5  20       61.28      -27.09    138.89 o 
  -7   5  20     2207.70     2253.45    180.76 o 
  -5   5  20     1141.30     1274.56    164.10 o 
  -3   5  20      286.86      253.95    129.35 o 
  -1   5  20       94.94      197.03    171.23 o 
   1   5  20      464.28      499.62    246.51 o 
   3   5  20      741.89      643.11    244.29 o 
   5   5  20      373.99      232.66    551.47 o 
 -34   6  20      199.51      167.41    247.02 o 
 -32   6  20       36.37     -147.18    197.59 o 
 -30   6  20       15.39     -166.09    278.83 o 
 -28   6  20      923.82     1057.69    145.56 o 
 -26   6  20     4798.88     5390.83    226.88 o 
 -24   6  20      471.00      563.26    134.00 o 
 -22   6  20       20.96      -79.02    112.73 o 
 -20   6  20      212.71      299.34    108.78 o 
 -18   6  20     6279.10     6706.54    231.53 o 
 -16   6  20    16791.54    16615.58    466.69 o 
 -14   6  20     6970.71     6791.06   1178.33 o 
 -12   6  20     1085.29     1074.96    228.63 o 
 -10   6  20       35.76      236.23    137.22 o 
  -8   6  20      295.97      405.27    172.11 o 
  -6   6  20      961.67     1050.62    207.46 o 
  -4   6  20      474.21      455.16    153.64 o 
  -2   6  20     1771.57     2052.62    194.07 o 
   0   6  20     1565.98     1815.49    193.19 o 
   2   6  20      589.37      448.93    330.03 o 
   4   6  20      212.28      -58.88    231.90 o 
 -33   7  20       38.86       85.76    216.36 o 
 -31   7  20      132.08      -15.65    172.53 o 
 -29   7  20      647.26      585.13    169.17 o 
 -27   7  20      722.16      653.98    233.34 o 
 -25   7  20       19.48      141.05    109.51 o 
 -23   7  20       25.83      105.52    108.87 o 
 -21   7  20      881.51      826.42    117.28 o 
 -19   7  20     2158.32     2532.46    186.68 o 
 -17   7  20     2052.98     1954.04    176.62 o 
 -15   7  20     3905.85     4389.95    324.40 o 
 -13   7  20     6520.81     6098.70    385.78 o 
 -11   7  20     1055.01     1133.80    371.20 o 
  -9   7  20        6.06      -12.90    335.19 o 
  -7   7  20      401.07      223.63    145.72 o 
  -5   7  20      986.40      860.48    159.95 o 
  -3   7  20     1488.91     1399.29    171.25 o 
  -1   7  20     2784.37     3215.91    208.62 o 
   1   7  20       96.40      168.25    267.60 o 
   3   7  20       69.47     -241.49    491.15 o 
 -32   8  20      873.78      639.77    221.01 o 
 -30   8  20     4756.10     4936.56    264.50 o 
 -28   8  20      987.37      914.05    159.39 o 
 -26   8  20      432.08      363.35    115.52 o 
 -24   8  20      291.68      377.21    145.47 o 
 -22   8  20     1118.94     1041.76    123.04 o 
 -20   8  20      139.15      182.62    122.20 o 
 -18   8  20     2658.86     2911.21    198.59 o 
 -16   8  20     1264.71     1365.56    266.50 o 
 -14   8  20     2210.16     1945.15    258.96 o 
 -12   8  20     3976.54     3632.48    296.08 o 
 -10   8  20       87.44     -287.17    287.17 o 
  -8   8  20       55.08     -105.28    208.39 o 
  -6   8  20       20.48     -127.71    142.41 o 
  -4   8  20       35.30      -84.64    146.22 o 
  -2   8  20     1671.68     1588.01    207.45 o 
   0   8  20     2200.97     2155.43    258.80 o 
   2   8  20       80.77      -84.35    182.77 o 
 -31   9  20      815.45      724.77    191.41 o 
 -29   9  20     3760.26     4075.90    235.98 o 
 -27   9  20     3726.87     3834.65    197.17 o 
 -25   9  20     1849.08     1749.47    178.32 o 
 -23   9  20      156.46       14.70    137.33 o 
 -21   9  20      701.77      644.66    164.99 o 
 -19   9  20      366.60      216.38    154.57 o 
 -17   9  20       27.12     -149.79    219.62 o 
 -15   9  20      174.98      114.63    229.21 o 
 -13   9  20      298.31      216.56    219.82 o 
 -11   9  20        2.39      -77.60    212.31 o 
  -9   9  20       24.49      -21.00    210.24 o 
  -7   9  20      501.46      468.32    218.69 o 
  -5   9  20       42.88        6.06    176.98 o 
  -3   9  20      825.82      731.46    176.48 o 
  -1   9  20     1236.38      898.94    237.07 o 
   1   9  20     1353.36     1722.91    259.20 o 
 -28  10  20      894.26     1019.55    187.59 o 
 -26  10  20       76.01     -110.89    216.91 o 
 -24  10  20      505.40      396.24    171.68 o 
 -22  10  20        1.27      -67.16    159.87 o 
 -20  10  20      166.92      118.94    160.32 o 
 -18  10  20      218.04      -79.25    230.34 o 
 -16  10  20      563.65      521.64    239.96 o 
 -14  10  20     1585.04      907.30    242.37 o 
 -12  10  20      189.64      142.47    404.75 o 
 -10  10  20       31.63        8.01    323.77 o 
  -8  10  20       38.71      -86.99    242.10 o 
  -6  10  20      422.54      381.80    267.69 o 
  -4  10  20     4079.23     4357.50    257.61 o 
  -2  10  20     4708.88     5411.15    283.21 o 
   0  10  20     1382.85     1164.18    350.20 o 
 -27  11  20        2.89     -101.39    213.48 o 
 -25  11  20      766.67      495.98    186.93 o 
 -23  11  20      973.61      804.35    186.36 o 
 -21  11  20        0.35       97.46    169.93 o 
 -19  11  20       47.51     -311.06    311.06 o 
 -17  11  20      111.48      193.96    242.46 o 
 -15  11  20     5110.69     5624.04    378.19 o 
 -13  11  20     1221.58     1150.40    254.38 o 
 -11  11  20     3136.28     3500.53    311.07 o 
  -9  11  20     2855.61     3139.03    366.97 o 
  -7  11  20      729.03      560.34    235.16 o 
  -5  11  20     3607.06     3159.31    295.93 o 
  -3  11  20     4942.92     5464.94    291.70 o 
  -1  11  20     1225.02      734.98    594.50 o 
 -26  12  20      326.68     -273.08    320.91 o 
 -24  12  20       66.21      -14.67    187.86 o 
 -22  12  20      346.05      206.50    271.93 o 
 -20  12  20       12.06     -160.90    253.85 o 
 -18  12  20      218.77      268.38    262.43 o 
 -16  12  20      425.44       42.58    248.45 o 
 -14  12  20     3266.07     3361.72    320.84 o 
 -12  12  20     1506.09     1471.55    278.08 o 
 -10  12  20      482.08      334.70    244.00 o 
  -8  12  20     1337.75     1408.82    268.07 o 
  -6  12  20     2380.54     2172.92    284.51 o 
  -4  12  20      778.75      277.24    415.76 o 
 -23  13  20     1466.08     1644.05    320.86 o 
 -21  13  20        3.69     -270.88    270.88 o 
 -19  13  20     1235.88     1044.82    298.76 o 
 -17  13  20      604.02      575.83    270.98 o 
 -15  13  20        4.41      -27.53    386.28 o 
 -13  13  20     1177.83     1261.95    465.57 o 
 -11  13  20      114.79     -220.31    245.28 o 
  -9  13  20       82.74     -216.48    233.85 o 
  -7  13  20      588.11      557.51    316.14 o 
 -18  14  20      944.45      798.78    287.94 o 
 -16  14  20       73.52     -254.93    254.93 o 
 -14  14  20       50.75      -79.77    281.07 o 
 -12  14  20       34.17      260.54    413.90 o 
 -10  14  20       23.11     -455.25    475.23 o 
 -35   1  21      898.36     1119.22    239.47 o 
 -33   1  21     1208.54      996.78    345.79 o 
 -31   1  21     2248.26     1991.94    230.05 o 
 -29   1  21       61.43       36.50    130.02 o 
 -27   1  21     3125.74     3022.11    169.37 o 
 -25   1  21        9.82       47.37    121.70 o 
 -23   1  21     1647.58     1661.75    144.95 o 
 -21   1  21     5429.72     5775.38    221.92 o 
 -19   1  21      725.70      744.34    130.85 o 
 -17   1  21     2811.34     2776.78    136.59 o 
 -15   1  21     3598.73     3743.29    156.47 o 
 -13   1  21        0.44       -0.56    115.73 o 
 -11   1  21      836.97      464.00    397.29 o 
  -9   1  21      351.46      512.56    210.98 o 
  -7   1  21     4183.70     4938.38    340.91 o 
  -5   1  21      619.93      819.95    168.71 o 
  -3   1  21      589.14      697.59    145.68 o 
  -1   1  21     5549.50     5506.83    248.63 o 
   1   1  21     3095.07     3315.80    297.00 o 
   3   1  21      421.14      134.39    248.65 o 
   5   1  21      800.03      735.29    270.70 o 
 -34   2  21     1887.29     1793.20    246.17 o 
 -32   2  21     1236.22     1110.06    220.80 o 
 -30   2  21     3149.14     3137.73    191.96 o 
 -28   2  21        0.02      -19.59    128.77 o 
 -26   2  21     1600.61     1492.76    144.66 o 
 -24   2  21     1185.03     1354.06    140.64 o 
 -22   2  21     5434.12     5185.65    216.87 o 
 -20   2  21     5150.07     5431.59    251.02 o 
 -18   2  21       61.67      199.28    109.29 o 
 -16   2  21     1323.82     1332.14    163.55 o 
 -14   2  21     3435.61     3329.10    192.27 o 
 -12   2  21       41.22      -56.97    194.71 o 
 -10   2  21      981.35     1108.19    221.50 o 
  -8   2  21        0.01       75.92    201.14 o 
  -6   2  21     3185.92     3600.54    220.97 o 
  -4   2  21     3206.25     3780.68    329.02 o 
  -2   2  21     4434.67     4725.21    223.69 o 
   0   2  21     3297.67     3780.27    234.04 o 
   2   2  21      140.51      148.82    406.78 o 
   4   2  21      363.30      284.50    431.52 o 
 -35   3  21      216.38       33.57    216.07 o 
 -33   3  21     1044.07     1536.48    314.96 o 
 -31   3  21      665.68      606.00    171.43 o 
 -29   3  21     1714.30     1865.05    165.80 o 
 -27   3  21      596.44      270.38    131.13 o 
 -25   3  21      193.45      325.23    127.57 o 
 -23   3  21     1095.11     1066.91    146.23 o 
 -21   3  21        0.17     -126.77    126.77 o 
 -19   3  21      150.58      230.44    124.67 o 
 -17   3  21      901.08      807.50    141.43 o 
 -15   3  21      488.23      531.35    203.89 o 
 -13   3  21     1555.84     1355.63    223.31 o 
 -11   3  21     1122.01      951.36    211.52 o 
  -9   3  21       12.52      -50.21    192.93 o 
  -7   3  21      380.71      326.55    156.72 o 
  -5   3  21      312.66      371.04    197.35 o 
  -3   3  21     1615.53     1850.35    340.77 o 
  -1   3  21      109.77      375.14    139.59 o 
   1   3  21      183.21      158.03    224.43 o 
   3   3  21       13.63       24.09    234.94 o 
 -34   4  21      359.61      152.07    212.25 o 
 -32   4  21      996.57      793.64    297.67 o 
 -30   4  21       33.84      124.77    163.57 o 
 -28   4  21        0.05       44.37    128.96 o 
 -26   4  21      121.16      333.11    157.87 o 
 -24   4  21      342.87      385.26    240.72 o 
 -22   4  21      272.57      248.38    104.16 o 
 -20   4  21     1268.18     1289.05    118.28 o 
 -18   4  21        0.11      -49.04    113.67 o 
 -16   4  21      400.67      601.03    141.20 o 
 -14   4  21      512.76      381.16    415.25 o 
 -12   4  21     4177.33     3937.69    303.06 o 
 -10   4  21      149.36       41.15    199.46 o 
  -8   4  21      315.58      165.60    149.45 o 
  -6   4  21        0.77      -53.98    191.65 o 
  -4   4  21      897.81     1130.17    167.38 o 
  -2   4  21     1707.85     1445.48    286.17 o 
   0   4  21     1426.10     1771.26    198.95 o 
   2   4  21      815.10     1051.83    254.16 o 
   4   4  21        1.11       28.65    246.19 o 
 -33   5  21     1030.58     1216.43    301.06 o 
 -31   5  21      667.02      726.47    181.20 o 
 -29   5  21        6.48      179.82    155.40 o 
 -27   5  21      351.21      569.74    172.40 o 
 -25   5  21     2814.09     2872.35    170.50 o 
 -23   5  21     3202.89     3395.39    204.85 o 
 -21   5  21      210.96      194.10    106.58 o 
 -19   5  21       25.78       48.25    157.04 o 
 -17   5  21     1321.49     1198.66    156.34 o 
 -15   5  21     1854.82     1653.42    298.35 o 
 -13   5  21     3587.19     3378.78    442.87 o 
 -11   5  21     2174.87     1994.13    249.94 o 
  -9   5  21        1.17     -144.72    144.72 o 
  -7   5  21        0.43       59.49    156.81 o 
  -5   5  21     2477.88     2937.02    237.50 o 
  -3   5  21     5084.83     5472.25    434.65 o 
  -1   5  21      422.45      227.59    310.23 o 
   1   5  21       53.40      107.93    389.33 o 
   3   5  21      411.18      231.53    250.07 o 
 -32   6  21       11.33     -106.76    200.09 o 
 -30   6  21      509.24      685.40    176.50 o 
 -28   6  21      425.07      413.30    142.00 o 
 -26   6  21     1711.21     1548.32    151.63 o 
 -24   6  21      689.51      702.39    171.04 o 
 -22   6  21      791.27     1009.85    128.80 o 
 -20   6  21      601.58      605.06    126.77 o 
 -18   6  21     3480.24     3521.15    239.65 o 
 -16   6  21      828.67      736.84    156.83 o 
 -14   6  21      681.59      500.90    226.09 o 
 -12   6  21       11.53      314.96    215.16 o 
 -10   6  21     3296.21     3659.71    293.77 o 
  -8   6  21      330.11      223.45    149.85 o 
  -6   6  21     3356.46     3224.00    206.52 o 
  -4   6  21     3122.11     3532.66    214.70 o 
  -2   6  21     2712.64     2519.54    259.99 o 
   0   6  21      316.29      571.27    494.20 o 
   2   6  21      298.15       -0.58    421.35 o 
 -31   7  21        0.93     -171.93    171.93 o 
 -29   7  21      489.05      546.88    178.71 o 
 -27   7  21     1963.09     1643.42    158.45 o 
 -25   7  21        5.20      107.03    112.28 o 
 -23   7  21     1080.57     1120.21    124.19 o 
 -21   7  21     1032.14     1205.70    137.06 o 
 -19   7  21     4892.97     4972.16    206.91 o 
 -17   7  21      419.48      489.26    153.68 o 
 -15   7  21      375.35      482.02    230.89 o 
 -13   7  21     1123.43     1388.58    248.63 o 
 -11   7  21     1854.72     1754.27    356.46 o 
  -9   7  21      131.59      146.75    145.62 o 
  -7   7  21       67.64     -128.89    143.11 o 
  -5   7  21       20.35     -116.27    150.73 o 
  -3   7  21      810.65      715.16    165.81 o 
  -1   7  21      530.50      518.06    224.85 o 
   1   7  21     1132.60     1622.25    628.22 o 
 -30   8  21      845.48     1016.84    190.02 o 
 -28   8  21      308.54      275.27    156.30 o 
 -26   8  21       10.08      -54.99    115.71 o 
 -24   8  21     1289.51     1437.44    131.23 o 
 -22   8  21     7595.03     7682.32    254.90 o 
 -20   8  21     4591.12     4860.29    254.80 o 
 -18   8  21     1051.76     1309.81    173.01 o 
 -16   8  21     2156.43     1810.69    268.67 o 
 -14   8  21     1234.31     1293.93    249.59 o 
 -12   8  21       60.92      377.00    224.77 o 
 -10   8  21      652.97      714.71    229.36 o 
  -8   8  21     1089.77     1383.00    170.23 o 
  -6   8  21     2691.65     2676.97    219.77 o 
  -4   8  21      892.59      908.13    172.61 o 
  -2   8  21     2036.10     1703.20    216.48 o 
   0   8  21     3678.51     3656.15    297.11 o 
 -29   9  21      698.92      808.57    255.71 o 
 -27   9  21       25.83     -142.64    142.64 o 
 -25   9  21      129.79       53.07    253.88 o 
 -23   9  21        0.73       99.36    157.02 o 
 -21   9  21     1497.86     1330.67    177.01 o 
 -19   9  21     2228.01     2034.86    212.07 o 
 -17   9  21      981.23     1027.49    253.35 o 
 -15   9  21     1555.01     1316.17    262.82 o 
 -13   9  21       95.25     -221.36    221.36 o 
 -11   9  21      180.14      209.30    246.17 o 
  -9   9  21      409.80      273.57    224.45 o 
  -7   9  21     4119.18     4145.58    237.77 o 
  -5   9  21      418.33      340.72    164.21 o 
  -3   9  21        0.06      -96.19    203.49 o 
  -1   9  21     2642.31     2593.35    278.60 o 
 -28  10  21       55.39     -168.22    168.22 o 
 -26  10  21        1.96      -46.28    152.17 o 
 -24  10  21      320.56     -102.54    166.13 o 
 -22  10  21      455.32       14.23    165.78 o 
 -20  10  21     2145.06     2013.55    290.24 o 
 -18  10  21     1239.10     1396.15    268.48 o 
 -16  10  21      672.92      441.72    251.27 o 
 -14  10  21      667.80      586.91    455.58 o 
 -12  10  21        0.21      -52.51    225.22 o 
 -10  10  21     1393.95     1066.54    256.67 o 
  -8  10  21       49.65     -175.32    228.90 o 
  -6  10  21      271.34      381.37    374.61 o 
  -4  10  21       30.78        4.45    191.43 o 
  -2  10  21      120.27     -161.64    226.05 o 
 -27  11  21       97.24       52.49    188.72 o 
 -25  11  21      785.63      393.84    241.06 o 
 -23  11  21      571.97      353.64    187.67 o 
 -21  11  21      897.34      561.48    266.30 o 
 -19  11  21     2890.06     2968.71    323.87 o 
 -17  11  21     1663.04     1889.48    288.50 o 
 -15  11  21     2607.31     2529.50    311.57 o 
 -13  11  21        1.29      -93.63    449.48 o 
 -11  11  21     1648.39     1903.26    285.86 o 
  -9  11  21     1066.46     1138.41    262.65 o 
  -7  11  21      535.21      496.18    372.39 o 
  -5  11  21        1.93      241.11    173.84 o 
  -3  11  21      242.42      139.21    231.82 o 
 -24  12  21     1511.57     1774.76    221.82 o 
 -22  12  21      766.95      602.92    286.82 o 
 -20  12  21      678.84      374.66    294.46 o 
 -18  12  21       90.08     -116.63    264.49 o 
 -16  12  21       95.13     -220.90    458.12 o 
 -14  12  21       87.97     -166.07    255.92 o 
 -12  12  21      833.31      723.61    416.44 o 
 -10  12  21      187.87     -106.89    242.78 o 
  -8  12  21      316.03      248.26    585.18 o 
  -6  12  21        2.73     -289.12    410.34 o 
 -21  13  21       84.53     -386.96    386.96 o 
 -19  13  21      345.01      469.96    291.63 o 
 -17  13  21      200.18      -43.17    278.89 o 
 -15  13  21       57.13     -254.64    254.64 o 
 -13  13  21      637.66      557.40    276.68 o 
 -11  13  21     2464.26     2352.03    315.53 o 
  -9  13  21      177.73        7.23    281.24 o 
 -34   0  22     1956.24     1555.30    344.60 o 
 -32   0  22       39.19      -74.21    279.55 o 
 -30   0  22       17.42      -62.44    185.50 o 
 -28   0  22      509.48      435.21    187.00 o 
 -26   0  22      635.51      733.77    191.44 o 
 -24   0  22     5310.31     5297.87    309.52 o 
 -22   0  22     1825.70     1854.26    214.96 o 
 -20   0  22     1896.45     1649.24    214.48 o 
 -18   0  22     1071.70     1081.92    157.56 o 
 -16   0  22      613.90      717.88    150.63 o 
 -14   0  22       65.88     -179.25    272.09 o 
 -12   0  22       76.96      -86.41    276.16 o 
 -10   0  22      156.36      385.60    302.59 o 
  -8   0  22     4627.80     4642.17    446.26 o 
  -6   0  22     7843.68     8086.86    587.56 o 
  -4   0  22      179.98      261.25    287.34 o 
  -2   0  22      819.64      588.11    310.21 o 
   0   0  22        3.35     -329.36    329.36 o 
   2   0  22      288.95      415.08    373.75 o 
 -35   1  22     1187.39      847.58    242.59 o 
 -33   1  22      787.29      595.71    308.01 o 
 -31   1  22       10.34     -124.77    143.20 o 
 -29   1  22      132.20       15.51    129.82 o 
 -27   1  22     1533.50     1742.29    170.23 o 
 -25   1  22       26.44      335.26    129.11 o 
 -23   1  22     3043.76     2973.67    168.24 o 
 -21   1  22     2074.39     2002.35    155.21 o 
 -19   1  22      153.03      176.33    134.58 o 
 -17   1  22      135.82      106.02    103.98 o 
 -15   1  22      154.77      253.74    101.11 o 
 -13   1  22      117.16       30.03    201.14 o 
 -11   1  22     4871.84     4684.89    327.18 o 
  -9   1  22     8481.87     8030.64    419.18 o
[truncated: 42,902 more chars]
